# Supplementary material for: 3D bioprinting of liver models: A systematic scoping review of methods, bioinks, and reporting quality
Source: Mater Today Bio. 2024 Feb 15;26:100991. doi: 10.1016/j.mtbio.2024.100991 (PMC10978534; doi:10.1016/j.mtbio.2024.100991)
Supplement: Multimedia component 2 [file mmc2.zip]

Archive with 6 entries (6 files):
- Supplemental_file_1_data_extraction_form.docx
- Supplemental_file_2_additional_printing_techniques.docx
- Supplemental_file_3_detailed_sunburst.docx
- Supplemental_table_1_search_strategy.xlsx
- Supplemental_table_2_reconciled_data.xlsx
- Supplemental_table_3_excluded_studies.xlsx
