# Supplementary material for: 3D bioprinting of liver models: A systematic scoping review of methods, bioinks, and reporting quality
Source: Mater Today Bio. 2024 Feb 15;26:100991. doi: 10.1016/j.mtbio.2024.100991 (PMC10978534; doi:10.1016/j.mtbio.2024.100991)
Supplement: Multimedia component 2 [file mmc2.zip › Supplemental_table_1_search_strategy.xlsx]

## Sheet: Tabelle1
		Supplemental-table 1: Ovid Embase Medline search strategy:
			Row Number	Search-term	Result (number of results)
			1	exp Liver/	1214990
			2	(hepat* or liver).hw,ti,ab,kf.	3800749
			3	exp three dimensional printing/	30619
			4	((3D or "three dimensional") adj3 (print* or bioprint*)).ti,ab,kf.	43768
			5	"(((3D adj2 model?) or (three dimensional adj2 model?)) and (print* or bioprint*)).ti,ab,kf."	6087
			6	"(((3D adj2 cell?) or (three dimensional adj2 cell?)) and (print* or bioprint*)).ti,ab,kf."	1586
			7	1 or 2	3807478
			8	3 or 4 or 5 or 6	51114
			9	7 and 8	1294
			10	exp bioprinting/	5797
			11	bioprint*.mp.	8455
			12	8 or 10 or 11	52965
			13	7 and 12	1412
			14	remove duplicates from 13	1019
