# Supplementary material for: 3D bioprinting of liver models: A systematic scoping review of methods, bioinks, and reporting quality
Source: Mater Today Bio. 2024 Feb 15;26:100991. doi: 10.1016/j.mtbio.2024.100991 (PMC10978534; doi:10.1016/j.mtbio.2024.100991)
Supplement: Multimedia component 2 [file mmc2.zip › Supplemental_table_2_reconciled_data.xlsx]

## Sheet: raw
Supplemental-table 2: reconciled answers
				(1.1) Is the study included or excluded?	(2.1) What is the origin of the cells in the liver model?	(2.1) What is the origin of the cells in the liver model?	(2.1.1) If human, is the described liver model xeno-free/animal-free?	(2.1.2) If animal, which of the following additives are included in the study?	(2.1.2) If animal, which of the following additives are included in the study?	(2.1.3) If both, which of the following additives are included in the study?	(2.1.3) If both, which of the following additives are included in the study?	(2.1.1.1) If not xeno-free, which additives are included in the study?	(2.1.1.1) If not xeno-free, which additives are included in the study?	(2.2) What is the main type of liver cells included?	(2.2) What is the main type of liver cells included?	(2.2.1) How is the presented liver model cultured?	(2.2.1) How is the presented liver model cultured?	(2.2.1.1) If co-cultured, what type of non-parenchymal cells are included?	(2.2.1.1) If co-cultured, what type of non-parenchymal cells are included?	(2.2.1.1.1) Which kind of immune cells are present in the liver model?	(2.2.1.1.1) Which kind of immune cells are present in the liver model?	(2.2.1.1.2) What is the source of the immune cells in the liver model?	(2.2.1.1.2) What is the source of the immune cells in the liver model?	(2.3) Select which information is provided about the liver cells?	(2.3) Select which information is provided about the liver cells?	(2.4) Which kind of meta data is available for the used liver cells?	(2.4) Which kind of meta data is available for the used liver cells?	(3.1) Does the study present a vascularization of the model?	(3.1) Does the study present a vascularization of the model?	(3.1.1) If vascularization, which cells were used to build the vascular system? (with perfusion)	(3.1.1) If vascularization, which cells were used to build the vascular system? (without perfusion)	(3.1.1) If vascularization, which cells were used to build the vascular system?	(3.2) Do the authors address hypoxia/normoxia/oxygenation of the liver model?	(3.2) Do the authors address hypoxia/normoxia/oxygenation of the liver model?	(4.1) What kind of printing method is used?	(4.1) What kind of printing method is used?	(4.1.1) Do the authors report the printer model name/number?	(4.1.1) Do the authors report the printer model name/number?	(4.1.2) What is the source of the printer?	(4.1.2) What is the source of the printer?	(4.1.3) What type of bioink was used?	(4.1.3) What type of bioink was used?	(4.1.3.1.1) If natural bioink, please choose the type.	(4.1.3.1.1) If natural bioink, please choose the type.	(4.1.3.1.2) If Protein based: choose the type.	(4.1.3.1.2) If Protein based: choose the type.	(4.1.3.1.3) If Polysaccharides Based: choose the type.	(4.1.3.1.3) If Polysaccharides Based: choose the type.	(4.1.3.1.4) If Synthetic bioink: choose the type.
Title	First author and year of publication	DOI	PublicationName	Answer	Answer	Comments	Answer	Answer	Comments	Answer	Comments	Answer	Comments	Answer	Comments	Answer	Comments	Answer	Comments	Answer	Comments	Answer	Comments	Answer	Comments	Answer	Comments	Answer	Comments	Answer	Answer	Comments	Answer	Comments	Answer	Comments	Answer	Comments	Answer	Comments	Answer	Comments	Answer	Comments	Answer	Comments	Answer	Comments	Answer
3D bioprinting of bicellular liver lobule-mimetic structures via microextrusion of cellulose nanocrystal-incorporated shear-thinning bioink	Wu et al. 2020	10.1038/s41598-020-77146-3	Sci Rep	Include	Both	human HepG2 hepatoma; mouse NIH3T3 fibroblasts				Fetal Bovine Serum (FBS);Gelatin				Hepatoma cells	HepG2	Co-culture		Fibroblasts	NIH/3T3 Fibroblasts					Name		Common cell line		No					No		Extrusion based		Reported	FlashForge Creator Pro	modified commercial		Natural		Protein based;Polysaccharide based		Gelatin		Alginates;Other	cellulose nanocrystals
3D bioprinting of hepatocytes: core-shell structured co-cultures with fibroblasts for enhanced functionality	Taymour et al. 2021	10.1038/s41598-021-84384-6	Sci Rep	Include	Both					Fetal Bovine Serum (FBS);Bovine Serum Albumin (BSA);Matrigel				Hepatoma cells	HepG2	Co-culture		Fibroblasts	NIH/3T3 Fibroblasts					Name;Manufacturer		Common cell line		No					No		Extrusion based		Reported	pneumatic BioScafolder 3.1 from GeSiM (Radeberg, Germany)	commercial		Natural		Protein based;Polysaccharide based		Fibrinogen;Other	Matrigel	Alginates;Other	methylcellulose
3D bioprinting of liver spheroids derived from human induced pluripotent stem cells sustain liver function and viability in vitro	Goulart et al. 2019	10.1088/1758-5090/ab4a30	Biofabrication	Include	Human		No					Matrigel		Induced pluripotent stem cells	human hepatocytes	Co-culture		Endothelial cells;Other	iPS-derived mesenchymal cells					Isolation		Sex;Age;Health status		No					No		Extrusion based		Reported	INKREDIBLE +	commercial		Natural|Synthetic	|	Polysaccharide based				Alginates		Pluronic
3D bioprinting of liver-mimetic construct with alginate/cellulose nanocrystal hybrid bioink	Yun et al. 2018	10.1016/j.bprint.2017.12.001	Bioprinting	Include	Both					Fetal Bovine Serum (FBS)				Hepatoma cells		Co-culture		Fibroblasts	NIH/3T3 Fibroblasts					None	human hepatoma cells	None		No					No		Extrusion based		Reported	modified from FlashForge Creator Pro (FlashForge, China)	modified commercial		Natural		Polysaccharide based				Alginates;Other	cellulose nanocrystal
3D culture of HepaRG cells in GelMa and its application to bioprinting of a multicellular hepatic model	Cuvellier et al. 2021	10.1016/j.biomaterials.2020.120611	Biomaterials	Include	Human		No					Fetal Bovine Serum (FBS);Gelatin		Hepatoma cells	Huh7;HepaRG	Co-culture	Huh7 and HepaRG were also printed as monoculture model; only HepaRG were bioprinted as coculture with NP-cells	Endothelial cells;Hepatic stellate cells	LX-2= stellate cells, HUVEC= endothelial cells					Name;Order number;Manufacturer	information differs between celltypes, huh7 and HUVECs: Name, order number, manufacterer, LX-2 were provided by a colleague so only name and name of the provider, HepaRG only name and manufacterer	Common cell line		No					No		Extrusion based		Reported	Allevi 2 (Allevi, Philadelphia, PA, USA)	commercial		Natural		Protein based		Gelatin	GelMA
3D micro-organisation printing of mammalian cells to generate biological tissues	Jeffries et al . 2020	10.1038/s41598-020-74191-w	Sci Rep	Include	Both					Fetal Bovine Serum (FBS)				Hepatoma cells	HepG2	Co-culture		Fibroblasts	3T3 Fibroblasts					Name;Order number;Manufacturer	85011430, Sigma	Common cell line		No					No		Other	microfuidic bioprinting	Reported	Biopixlar, Fluicell	commercial		Unclear
3D printing of differentiated bone marrow mesenchymal cells as a new method for liver tissue engineering	Cheng et al. 2016	10.1166/jbt.2016.1479		Include	Animal			Fetal Bovine Serum (FBS);Gelatin						Other	bone marrow mesenchymal cells	Monoculture								None		None		No					No		Inject based		Reported	Regenovo printing platform (Jienuofei, Hangzhou))	commercial		Natural		Protein based;Polysaccharide based		Gelatin		Chitosan
3D-bioprinted HepaRG cultures as a model for testing long term aflatoxin B1 toxicity in vitro	Schmidt et al. 2020	10.1016/j.toxrep.2020.11.003	Toxicol Rep	Include	Human		No					Fetal Bovine Serum (FBS);Gelatin;Matrigel		Hepatoma cells	HepaRG	Monoculture								Name;Manufacturer		Common cell line		No					No		Extrusion based		Reported	Inkredible+, cellink	commercial		Natural		Protein based;Polysaccharide based;Other	matrigel	Gelatin		Alginates
A 3D cell printing-fabricated HepG2 liver spheroid model for high-content in situ quantification of drug-induced liver toxicity	Hong et al. 2021	10.1039/d1bm00749a	Biomater Sci	Include	Human		No					Fetal Bovine Serum (FBS);Gelatin		Hepatoma cells	HepG2	Monoculture								Name;Order number;Manufacturer		Common cell line		No					No		Extrusion based		Reported	INVIVO; ROKIT, Seoul, Korea	commercial		Natural		Protein based;Polysaccharide based		Gelatin		Alginates
A hydrogel bioink toolkit for mimicking native tissue biochemical and mechanical properties in bioprinted tissue constructs	Skardal et al. 2015	10.1016/j.actbio.2015.07.030	Acta Biomater	Include	Human		No					Other	decellularized porcine tissue	Primary cells		Co-culture		Immune cells;Hepatic stellate cells		Macrophages		Primary cells		Name;Manufacturer		None		No					No		Extrusion based		Not reported		self-made		Unclear
A liver-on-a-chip platform with bioprinted hepatic spheroids	Bhise et al. 2016	10.1088/1758-5090/8/1/014101	Biofabrication	Include	Human		No					Fetal Bovine Serum (FBS);Gelatin;Other	goat serum	Hepatoma cells	HepG2	Monoculture								Name;Manufacturer		Common cell line		No					Yes, descriptive		Extrusion based		Reported	NovoGen MMX Bioprinter TM (Organovo, San Diego, CA, USA)	commercial		Natural		Protein based		Gelatin	GelMA
A novel evaluation method for determining drug-induced hepatotoxicity using 3D bio-printed human liver tissue	Ide et al. 2020	10.1080/15376516.2019.1686795	Toxicol Mech Methods	Include	Human		No					Fetal Bovine Serum (FBS)		Primary cells	human hepatocytes	Co-culture		Hepatic stellate cells						Name;Manufacturer		None		No					Yes, descriptive		Other	scaffold free bioprinting	Reported	Cyfuse Biomedical K.K., Tokyo, Japan	commercial		Not reported	No bioink
An Innovative Collagen-Based Cell-Printing Method for Obtaining Human Adipose Stem Cell-Laden Structures Consisting of Core-Sheath Structures for Tissue Engineering	Yeo et al. 2016	10.1021/acs.biomac.5b01764	Biomacromolecules	Include	Human		No					Fetal Bovine Serum (FBS);Collagen		primary cells	human hepatocytes	Monoculture								Name;Manufacturer		None		No					No		Extrusion based	pneumatic extrusion printing was combined with aerosol tentative cross linking	Reported		self-made		Natural		Protein based;Polysaccharide based		Collagens		Alginates
Application of a 3D Bioprinted Hepatocellular Carcinoma Cell Model in Antitumor Drug Research	Sun et al. 2020	10.3389/fonc.2020.00878	Front Oncol	Include	Human		No					Fetal Bovine Serum (FBS);Gelatin		Hepatoma cells	HepG2	Monoculture								Name;Manufacturer	HepG2 cells were purchased from the Cell Center of the Chinese Academy of Medical Sciences (Beijing, China).	Common cell line		No					No		Extrusion based		Reported		commercial	A 3D cell printer (SPP1603) made by SUNP Co.	Natural		Protein based;Polysaccharide based		Gelatin		Alginates
Application of Gelatin Bioinks and Cell-Printing Technology to Enhance Cell Delivery Capability for 3D Liver Fibrosis-on-a-Chip Development	Lee et al. 2020	10.1021/acsbiomaterials.9b01735	ACS Biomater Sci Eng	Include	Human		No					Fetal Bovine Serum (FBS);Gelatin;Other	potentially dECM; it's used, but species origin is not mentioned	Hepatoma cells	HepaRG	Co-culture		Endothelial cells;Hepatic stellate cells	HepaRG cells, LX-2 hepatic stellate cell line					Name;Manufacturer		Common cell line		Yes, with perfusion		Endothelial cells			No		Unclear		Not reported		not reported		Natural|Natural	|	Protein based|dECM based	|	Gelatin
Aqueous Two-Phase Emulsion Bioink-Enabled 3D Bioprinting of Porous Hydrogels	Ying et al. 2018	10.1002/adma.201805460	Adv Mater	Include	Both	human hepatocellular carcinoma cells, human umbilical vein endothelial cells, and NIH/3T3 mouse embryonic fibroblasts				Fetal Bovine Serum (FBS);Gelatin				Hepatoma cells	HepG2	Co-culture		Endothelial cells;Other	human umbilical vein endothelial cells, and NIH/3T3 mouse embryonic fibroblasts					Name;Manufacturer		Common cell line		No					No		Extrusion based|Stereolithography		Reported	Reported (notes:(Allevi 2, Allevi, USA))	commercial		Natural|Synthetic	|	Protein based		Gelatin	GelMa			Poly ethylene glycol (PEG)
Biofabrication of a three-dimensional liver micro-organ as an in vitro drug metabolism model	Chang et al. 2010	10.1088/1758-5082/2/4/045004	Biofabrication	Include	Human		Unclear							Hepatoma cells	HepG2	Co-culture		Endothelial cells						Name		Common cell line		Yes, with perfusion		Endothelial cells			No		Other	direct cell writing	Not reported		self-made		Natural		Polysaccharide based				Alginates
Biofabrication of Hepatic Constructs by 3D Bioprinting of a Cell-Laden Thermogel: An Effective Tool to Assess Drug-Induced Hepatotoxic Response	Gori et al. 2020	10.1002/adhm.202001163	Adv Healthc Mater	Include	Human		No					Fetal Bovine Serum (FBS)		Hepatoma cells	HepG2	Monoculture								Name;Order number;Manufacturer		Common cell line		No					No		Extrusion based		Not reported		self-made	Direct-write deposition of the Pluronic/alginate gel was per_x0002_formed using a custom-designed equipment.	Natural|Synthetic	a combination of alginate and Pluronic was used|	Polysaccharide based				Alginates		Pluronic
Bioprinted 3D Primary Liver Tissues Allow Assessment of Organ-Level Response to Clinical Drug Induced Toxicity In Vitro	Nguyen et al. 2016	10.1371/journal.pone.0158674	PLoS One	Include	Human		No					Other	goat serum	Primary cells	human hepatocytes	Co-culture		Endothelial cells;Hepatic stellate cells	hepatic stellates and HUVEC cells (endothelial cells)					Name;Manufacturer		None		No					No		Extrusion based		Reported	NovoGen Bioprinter Instrument, Organovo	commercial		Unclear	NovoGel 2.0, formulation not mentioned
Bioprinted liver provides early insight into the role of Kupffer cells in TGF-beta1 and methotrexate-induced fibrogenesis	Norona et al. 2019	10.1371/journal.pone.0208958	PLoS One	Include	Human		Unclear							Primary cells	human hepatocytes	Co-culture		Immune cells;Endothelial cells;Hepatic stellate cells	Immune cells :primary Kupffer cells	Macrophages		Primary cells	primary Kupffer cells	Name;Manufacturer		None		No					No		Unclear		Reported	NovoGen bioprinter platform (company manufacturing the models: Organovo)	commercial		Unclear
Bioprinting cell-laden matrigel for radioprotection study of liver by pro-drug conversion in a dual-tissue microfluidic chip	Snyder et al. 2011	10.1088/1758-5082/3/3/034112	Biofabrication	Include	Human		No					Fetal Bovine Serum (FBS);Matrigel		Hepatoma cells	HepG2	Co-culture		Epithelial cells	M10 epithelial cells					Name;Manufacturer		Common cell line		Yes, with perfusion		Endothelial cells			No		Extrusion based		Reported	Roland DXY-1100 plotter	commercial		Natural		Protein based		Other	gelatinous matrigel
Bioprinting Cellularized Constructs Using a Tissue-specific Hydrogel Bioink	Skardal et al. 2016	10.3791/53606	J Vis Exp	Include	Human		No					Bovine Serum Albumin (BSA);Gelatin;Other	Liver ECM, Hyaloronic acid,	Primary cells	human hepatocytes	Co-culture		Immune cells;Hepatic stellate cells	Kupffer cells; stellate cells	Macrophages		Primary cells		None		None		No					No		Extrusion based		Not reported		not reported		Natural	complex composition of Liver ECM +Heprasil + Gelin-S + thiolated and unmodified hyaluronic acid + thyolated and unmodified Gelatin + two different crosslinkers (PEGDA and PEG 8-arm alkyne))	Protein based;Polysaccharide based;dECM based		Gelatin		Hyaluronic acid
Bioprinting of Human Liver-Derived Epithelial Organoids for Toxicity Studies	Bouwmeester et al. 2021	10.1002/mabi.202100327	Macromol Biosci	Include	Human		No					Fetal Bovine Serum (FBS);Bovine Serum Albumin (BSA);Gelatin;Matrigel		Primary cells	liver biopsies	Monoculture								Isolation		Health status		No					No		Extrusion based		Reported	3D discovery, RegenHU	commercial		Synthetic	GelMA and Pluronic F127							Other
Bioprinting of human pluripotent stem cells and their directed differentiation into hepatocyte-like cells for the generation of mini-livers in 3D	Faulkner-Jones et al. 2015	10.1088/1758-5090/7/4/044102	Biofabrication	Include	Human		No					Fetal Bovine Serum (FBS);Bovine Serum Albumin (BSA)		Induced pluripotent stem cells	hESCs (RC-6, RC-10)	Monoculture								Name;Manufacturer		None		No					No		Inject based		Not reported		self-made		Natural		Polysaccharide based				Alginates
Bioprinting of Multiscaled Hepatic Lobules within a Highly Vascularized Construct	Kang et al. 2020	10.1002/smll.201905505	Small	Include	Human		No					Fetal Bovine Serum (FBS);Gelatin;Collagen		Hepatoma cells	HepG2	Co-culture		Endothelial cells	EA.hy 926					Name;Order number;Manufacturer		Common cell line		Yes, without perfusion			Endothelial cells		No		Extrusion based		Reported	3DX bioprinter	commercial		Natural		Protein based;Polysaccharide based		Collagens;Gelatin		Alginates
Bioprinting of patient-derived in vitro intrahepatic cholangiocarcinoma tumor model: establishment, evaluation and anti-cancer drug testing	Mao et al. 2020	10.1088/1758-5090/aba0c3	Biofabrication	Include	Human		No					Fetal Bovine Serum (FBS);Gelatin;Matrigel		Hepatoma cells	cholangiocarinoma cells	Monoculture								Isolation		Sex;Age;Health status		No					No		Extrusion based		Reported	SUNP; Alpha-CPT1	commercial		Natural		Protein based;Polysaccharide based		Gelatin;Other	Matrigel	Alginates
Bioprinting Perfusion-Enabled Liver Equivalents for Advanced Organ-on-a-Chip Applications	Grix et al. 2018	10.3390/genes9040176	Genes (Basel)	Include	Human		No					Fetal Bovine Serum (FBS);Gelatin		Hepatoma cells	HepG2	Co-culture		Hepatic stellate cells						Name;Manufacturer		Common cell line		Yes, without perfusion			No cells	PEG	No		Stereolithography		Reported	Cellbricks Bioprinter	commercial	Commercial, but not availble for purchasing	Natural|Synthetic	|	Protein based		Gelatin				Poly ethylene glycol (PEG)
Cell-printed 3D liver-on-a-chip possessing a liver microenvironment and biliary system	Lee et al. 2019	10.1088/1758-5090/aaf9fa	Biofabrication	Include	Human		No					Fetal Bovine Serum (FBS);Gelatin;Other	liver dECM	Hepatoma cells	HepaRG	Co-culture		Endothelial cells						Name;Manufacturer		Common cell line		Yes, with perfusion		Endothelial cells			No		Unclear		Not reported		not reported		Natural		Protein based;dECM based		Gelatin
Decellularized extracellular matrix-based bio-ink with enhanced 3D printability and mechanical properties	Kim et al. 2020	10.1088/1758-5090/ab5d80	Biofabrication	Include	Both	NIH3T3 fibroblasts, HUVEC and primary mouse hepatocyte				Fetal Bovine Serum (FBS);Gelatin				Primary cells	porcine liver tissue	Co-culture		Endothelial cells;Other	HUHVECs;NIH/3T3 fibroblasts					Name;Manufacturer;Isolation	Name and Manufacture for HUVEC and NIH3T3 fibroblasts. Isolation for for primary mouse hepatocytes	Sex;Age;Common cell line	Sex and age for primary mouse hepatocytes. HUVEC and NIH3T3 fibroblasts are common cell lines	No					No		Unclear		Not reported		unclear		Natural		Protein based;dECM based		Gelatin;Fibrinogen
Deconvolution of images from 3D printed cells in layers on a chip	Yu et al. 2018	10.1002/btpr.2591	Biotechnol Prog	Include	Human		No					Fetal Bovine Serum (FBS)		Hepatoma cells	Hep3B	Monoculture								Name		Common cell line		No					No		Other	micro array spotter	Reported	microarray spotter (S+ Microarrayer, Samsung Electro-Mechanics Co.)	commercial		Natural		Polysaccharide based				Alginates
Deterministically patterned biomimetic human iPSC-derived hepatic model via rapid 3D bioprinting	Ma et al. 2016	10.1073/pnas.1524510113	Proc Natl Acad Sci U S A	Include	Human		No					Fetal Bovine Serum (FBS);Gelatin;Matrigel		Induced pluripotent stem cells	hepatic progenitor cells	Co-culture		Endothelial cells;Stem cells	HUVECs (endothelial cells), adipose-derived stem cells (ADSCs)					Name;Manufacturer		None		No					No		Other	digital light processing (DLP)	Not reported		self-made		Natural|Natural	|	Protein based|Protein based	|	Gelatin|Gelatin	|
Development of a 3D cell printed construct considering angiogenesis for liver tissue engineering	Lee et al. 2016	10.1088/1758-5090/8/1/015007	Biofabrication	Include	Both					Fetal Bovine Serum (FBS);Collagen				Primary cells	murine hepatocytes	Co-culture		Endothelial cells;Fibroblasts	HUVECs, human lung fibroblasts					Name;Manufacturer;Isolation		Sex;Age;Common cell line		Yes, without perfusion	investigated and presented only for a HUVEC monoculture		Endothelial cells;Stromal cells	stromal cells are the lung fibroblasts, endothelial cells. HUVECs	No		Extrusion based		Not reported		self-made		Natural		Protein based		Collagens
Development of hepatic blocks using human adipose tissue-derived stem cells through three-dimensional cell printing techniques	Lee et al. 2017	10.1039/c6tb03055f	J Mater Chem B	Include	Human		No					Fetal Bovine Serum (FBS);Collagen	cell culture: collagen type I, source +manufacterer not stated; Bioink: Type I atelo collagen derived from pig	Primary cells	human hepatocytes	Co-culture		Stem cells	human adipose-derived stem cells					Name;Manufacturer		None		No					No		Extrusion based		Reported	the printing system was composed of three parts: a 3D robotic system (DRM60, DRM130 series; Dongburobot, South Korea), a dispensing system (NEP-2000; EST, South Korea), and a temperature controllable stage	modified commercial		Natural		Protein based		Collagens
Development of Liver Decellularized Extracellular Matrix Bioink for Three-Dimensional Cell Printing-Based Liver Tissue Engineering	Lee et al. 2017	10.1021/acs.biomac.6b01908	Biomacromolecules	Include	Human		No					Fetal Bovine Serum (FBS);Collagen;Other	porcine dECM	Hepatoma cells	HepG2	Monoculture								Name;Manufacturer		Common cell line;None	HepG2: common cell line; no informations about BMMSC	No					No		Unclear		Not reported		self-made		Natural		Protein based;dECM based		Collagens
Development of phenol-grafted polyglucuronic acid and its application to extrusion-based bioprinting inks	Sakai et al. 2022	10.1016/j.carbpol.2021.118820	Carbohydr Polym	Include	Both	Mouse fibro_x0002_blast 10T1/2 cells and human hepatoma HepG2 cells obtained from the Riken Cell Bank (Ibaraki, Japan)				Fetal Bovine Serum (FBS)				Hepatoma cells	HepG2	Co-culture		Fibroblasts	10T1/2 Fibroblasts					Name;Manufacturer		Common cell line		No					No		Extrusion based		Reported	BioX, Cellink	modified commercial		Synthetic	we synthesize PGU derivatives possessing phenolic hydroxyl moieties (PGU-Ph) (PGU: polyglucuronic acid)							Other
Directing the growth and alignment of biliary epithelium within extracellular matrix hydrogels	Lewis et al. 2019	10.1016/j.actbio.2018.12.039	Acta Biomater	Include	Both					Fetal Bovine Serum (FBS);Other	dECM from porcine liver; pepsin from porcine liver for digestion			Hepatoma cells	Huh7	Co-culture		Other	immortalized cholangiocytes					Name		Common cell line		No					No		Extrusion based		Reported	3D Bioplotter (EnvisionTEC)	commercial		Natural|Synthetic	|	Polysaccharide based;dECM based				Agarose	3D spheroids with agarose	Pluronic
Effect of detergent type on the performance of liver decellularized extracellular matrix-based bio-inks	Jeong et al. 2021	10.1177/2041731421997091	J Tissue Eng	Include	Animal			Fetal Bovine Serum (FBS);Other	dECM, Pepsin					Primary cells	murine hepatocytes	Monoculture								Name;Isolation		Age	isolated from an 8-week-old C57BL/6 mouse by a two-step collagenase method.	No					No		Extrusion based		Not reported		unclear		Natural		Protein based;dECM based		Collagens
Establishing a 3D In Vitro Hepatic Model Mimicking Physiologically Relevant to In Vivo State	Kang et al. 2021	10.3390/cells10051268	Cells	Include	Human		No					Fetal Bovine Serum (FBS);Gelatin		Hepatoma cells	HepG2	Monoculture								Name;Manufacturer		Common cell line		No					Yes, descriptive		Extrusion based		Reported	BioX, celllink	commercial		Natural		Protein based;Polysaccharide based		Gelatin;Other	LamininK521	Alginates;Other	xanthan gum
Fabrication of liver microtissue with liver decellularized extracellular matrix (dECM) bioink by digital light processing (DLP) bioprinting	Mao et al. 2020	10.1016/j.msec.2020.110625	Mater Sci Eng C Mater Biol Appl	Include	Human		No					Gelatin;Other	decellularized extracellular matrix; not sure about origin of pepsin;	Primary cells	hiHep	Monoculture								Name		None		No					No		Other	digital light processing (DLP)	Not reported		self-made		Natural		Protein based;dECM based		Gelatin	GelMa
Generation of a 3D Liver Model Comprising Human Extracellular Matrix in an Alginate/Gelatin-Based Bioink by Extrusion Bioprinting for Infection and Transduction Studies	Hiller et al. 2018	10.3390/ijms19103129	Int J Mol Sci	Include	Human		No					Fetal Bovine Serum (FBS);Gelatin		Hepatoma cells	HepaRG	Monoculture								Name;Manufacturer		Common cell line		No					No		Extrusion based		Reported	Inkredible+, Cellink	commercial		Natural		Protein based;Polysaccharide based		Gelatin		Alginates
Generation of Multilayered 3D Structures of HepG2 Cells Using a Bio-printing Technique	Jeon et al. 2017	10.5009/gnl16010	Gut Liver	Include	Human		No					Fetal Bovine Serum (FBS)		Hepatoma cells	HepG2	Monoculture								Name		Common cell line		No					No		Extrusion based		Not reported		commercial	a 3D bioprinting system fabricated by the Korea In_x0002_stitute of Machinery and Materials (KIMM)	Natural		Polysaccharide based				Alginates
High throughput direct 3D bioprinting in multiwell plates	Hwang et al. 2021	10.1088/1758-5090/ab89ca	Biofabrication	Include	Human		No					Fetal Bovine Serum (FBS);Gelatin		Hepatoma cells	HepG2	Co-culture		Endothelial cells	HUVECs					Name;Manufacturer		Common cell line		No					No		Other	digital light processing (DLP)	Reported	DLPÂ® LightCrafterTM 9000 Evaluation Module (Texas Instruments)	commercial		Natural		Protein based		Gelatin
High-content imaging assays on a miniaturized 3D cell culture platform	Joshi et al. 2018	10.1016/j.tiv.2018.02.014	Toxicology in Vitro	Include	Human		No					Fetal Bovine Serum (FBS);Bovine Serum Albumin (BSA)	Fibrinogen, source not mentioned	Hepatoma cells	Hep3B	Monoculture								Name;Manufacturer		Common cell line		No					No		Other	microarray spotter	Reported	microarray spotter (S+ microarrayer from Samsung Electro-Mechanic Co. or SEMCO)	commercial		Natural		Protein based;Polysaccharide based		Fibrinogen		Alginates
High-throughput production of liver parenchymal microtissues and enrichment of organ-specific functions in gelatin methacrylamide microenvironment	Roopesh et al. 2022	10.1002/bit.28010	Biotechnol Bioeng	Include	Human		No					Fetal Bovine Serum (FBS);Gelatin		Hepatoma cells	HepG2	Monoculture								Name;Manufacturer		Common cell line		No					No		Inject based		Reported	3D Discovery Evolution (regenHU) (+ lectromagnetic dispensing valve (regenHu, Cat.#MVCâ€D0.3S0.1)+ printhead (regenHU, Cat.#CFâ€300N))	commercial		Unclear
Iterative feedback bio-printing-derived cell-laden hydrogel scaffolds with optimal geometrical fidelity and cellular controllability	Wang et al. 2018	10.1038/s41598-018-21274-4	Sci Rep	Include	Human		No					Fetal Bovine Serum (FBS);Gelatin		Hepatoma cells	HepG2	Monoculture								Name;Order number;Manufacturer		Common cell line		No					No		Extrusion based		Reported	Bio-ArchitectÂ®-Pro, Regenovo Corporation, Hangzhou, China	commercial		Natural		Protein based;Polysaccharide based		Gelatin		Alginates
Mimicking Native Liver Lobule Microarchitecture In Vitro with Parenchymal and Non-parenchymal Cells Using 3D Bioprinting for Drug Toxicity and Drug Screening Applications	Janani et al. 2022	10.1021/acsami.2c00312	ACS Appl Mater Interfaces	Include	Human		No					Fetal Bovine Serum (FBS);Bovine Serum Albumin (BSA);Gelatin;Other	horse serum and bovine ECM	primary cells	human hepatocytes	Co-culture		Endothelial cells;Hepatic stellate cells						Name;Manufacturer	manufacturer not named for all cell types	None		Yes, without perfusion			Endothelial cells;Other	HSCs	No		Extrusion based		Reported	BIO X 3D bioprinter (CELLINK, USA)	commercial		Natural		Protein based;dECM based		Gelatin;Silk-fibroin
Modeling Compound-Induced Fibrogenesis In Vitro Using Three-Dimensional Bioprinted Human Liver Tissues	Norona et al. 2016	10.1093/toxsci/kfw169	Toxicol Sci	Include	Human		No					Fetal Bovine Serum (FBS);Bovine Serum Albumin (BSA)	Bioink unclear! BSA in Primary Hepatocyte Maintenance supplements; FBS in EGM-2 media	Primary cells	human hepatocytes	Co-culture		Endothelial cells;Hepatic stellate cells	hepatic stellate cells ; HUVECs (endothelial cells)					Name;Manufacturer		None		No					No		Extrusion based		Reported	NovoGen Bioprinter platform (Organovo))	commercial	not a typical commercial printer, which you can buy.	Not reported|Natural	NovoGel 2.0 Hydrogel; undisclosed composition |	Other	parenchymal cells: 100% cellular paste, generated via compaction
Optimization of collagen type I-hyaluronan hybrid bioink for 3D bioprinted liver microenvironments	Mazzocchi et al. 2018	10.1088/1758-5090/aae543	Biofabrication	Include	Human		No					Fetal Bovine Serum (FBS);Gelatin;Collagen		Primary cells;Other	human hepatocytes; hepatic stellate cells LX2	Monoculture								Name;Manufacturer	manufacturer only mentioned for primary human hepatocytes	Common cell line;None		No					No		Extrusion based		Not reported	|Allevi 2 bioprinter	unclear		Natural|Natural	|	Protein based;Polysaccharide based|Protein based;Polysaccharide based	|	Collagens|Collagens	methacrylated Collagen I |	Hyaluronic acid|Hyaluronic acid	|
Optoelectrofluidic printing system for fabricating hydrogel sheets with on-demand patterned cells and microparticles	Gi et al. 2017	10.1088/1758-5090/aa564c	Biofabrication	Include	Human		No					Fetal Bovine Serum (FBS)		Hepatoma cells	HepG2	Monoculture								Name		Common cell line		No					No		Other	Optoelectrofluidic	Not reported		self-made		Synthetic								Poly ethylene glycol (PEG)
Polymer coating on a micropillar chip for robust attachment of PuraMatrix peptide hydrogel for 3D hepatic cell culture	Roth et al. 2018	10.1016/j.msec.2018.04.092	Mater Sci Eng C Mater Biol Appl	Include	Human		No					Fetal Bovine Serum (FBS)		Hepatoma cells	Hep3B	Monoculture								Name;Order number;Manufacturer		Common cell line		No					No		Unclear	micro array spotter	Not reported		not reported		Synthetic								Other
Pre-set extrusion bioprinting for multiscale heterogeneous tissue structure fabrication	Kang et al. 2018	10.1088/1758-5090/aac70b	Biofabrication	Include	Both					Fetal Bovine Serum (FBS);Bovine Serum Albumin (BSA);Collagen				Hepatoma cells	HepG2	Co-culture		Endothelial cells						Name;Order number;Manufacturer		Common cell line		No					No		Extrusion based		Not reported		unclear		Natural		Protein based		Collagens
Production of Multiple Cell-Laden Microtissue Spheroids with a Biomimetic Hepatic-Lobule-Like Structure	Hong et al. 2021	10.1002/adma.202102624	Adv Mater	Include	Human		No					Fetal Bovine Serum (FBS);Gelatin;Collagen;Matrigel	Atellocollagen from procine skin	Hepatoma cells	HepG2	Co-culture		Endothelial cells	EA.hy 926					Name;Order number;Manufacturer		Common cell line		Yes, without perfusion			Endothelial cells		Yes, by measurement	ROS were measured	Extrusion based		Reported	3DX bioprinter, T&R Biofab, Korea	commercial		Natural		Protein based		Collagens
Prolongation of liver-specific function for primary hepatocytes maintenance in 3D printed architectures	Kim et al. 2018	10.1080/15476278.2018.1423931	Organogenesis	Include	Both					Fetal Bovine Serum (FBS)				Primary cells	murine hepatocytes	Co-culture		Stem cells	Mesenchymal stem cells derived from human umbilical cord blood (hUCB-MSCs)					Name;Isolation		Sex;Age		No					No		Extrusion based		Reported	Not sure, but a 3D bio-printing technique (Korea Institute of Machinery and Materials)	unclear		Natural		Polysaccharide based				Alginates
Rapid 3D bioprinting of decellularized extracellular matrix with regionally varied mechanical properties and biomimetic microarchitecture	Ma et al. 2018	10.1016/j.biomaterials.2018.09.026	Biomaterials	Include	Human		No					Fetal Bovine Serum (FBS);Gelatin;Collagen;Other	dECM porcine liver	Hepatoma cells	HepG2	Monoculture								Name;Manufacturer		Common cell line		No					No		Stereolithography		Not reported	digital micromirror device (DMD)-based system: LED light source at 365nm (Hamamatsu), a DMD chip (DLP Technology of Texas Instruments), aligning optics, movable stage controlled by a motion controller (Newport)	self-made		Natural		Protein based;dECM based		Collagens;Gelatin
Scaffold-free 3D bio-printed human liver tissue stably maintains metabolic functions useful for drug discovery	Kizawa et al. 2017	10.1016/j.bbrep.2017.04.004	Biochem Biophys Rep	Include	Both					Fetal Bovine Serum (FBS)				Primary cells	HMCS1SA	Monoculture								Name;Manufacturer		Sex;Age		No					No		Other	scaffold-free bioprinting	Reported	Regenova	commercial		Not reported	No bioink
Scanningless and continuous 3D bioprinting of human tissues with decellularized extracellular matrix	Yu et al. 2019	10.1016/j.biomaterials.2018.12.009	Biomaterials	Include	Human		No					Fetal Bovine Serum (FBS);Bovine Serum Albumin (BSA);Gelatin;Collagen; Basement Membrane Extracts (BME);Matrigel;Other	Heart and liver tissues were freshly harvested from three-month-old healthy Yorkshire pigs, goat serum, gelatin methacrylate (GelMA), Basement Membrane Matrix, collagen I,	Induced pluripotent stem cells	human hepatocytes	Monoculture								Name;Order number;Manufacturer		None		Yes, without perfusion			Unclear		No		Other	digital light processing (DLP)	Not reported		self-made		Natural		Protein based;dECM based		Collagens;Gelatin
Temperature-programmable and enzymatically solidifiable gelatin-based bioinks enable facile extrusion bioprinting (2020 Biofabrication 12 045003)	He et al. 2020	10.1088/1758-5090/abaa29	Biofabrication	Include	Both	human bone marrow mesenchymal stem cells (hBMSCs); AML12 hepatic parenchymal cells (murine); HUVECs				Fetal Bovine Serum (FBS);Gelatin				Other	AML12 murine cell line	Co-culture	they printed both, monocultures of hBMSCs and of AML12 as well as a co-culture of hBMSCs and HUVECs	Endothelial cells	HUVECs					Name;Order number;Manufacturer	hBMSCs : name, order number and manufacterer AML12: name and manufacterer	Common cell line;None	AML12 cells seems to be a cell line, there the info about age is given, no information for hBMSCs	No					No		Extrusion based		Reported	BioScaffolder 3.1, GeSiM, Germany	commercial		Natural		Protein based		Gelatin
The 3D printing of gelatin methacrylamide cell-laden tissue-engineered constructs with high cell viability	Billiet et al. 2014	10.1016/j.biomaterials.2013.09.078	Biomaterials	Include	Human		No					Fetal Bovine Serum (FBS);Gelatin		Hepatoma cells	HepG2	Monoculture								Name;Manufacturer	Note: manufacterer not totally clear, all provided by Life technologies	Common cell line		No					No		Extrusion based		Reported	Bioplotter, Envisontec	commercial		Natural		Protein based		Gelatin
Three-dimensional (3D) printing of mouse primary hepatocytes to generate 3D hepatic structure	Kim et al. 2017	10.4174/astr.2017.92.2.67	Ann Surg Treat Res	Include	Animal			Not reported						Primary cells	murine hepatocytes	Monoculture								Name;Isolation		Age		No					No		Extrusion based		Not reported		unclear		Natural		Polysaccharide based				Alginates
Three-Dimensional Bioprinting of Hepatic Structures with Directly Converted Hepatocyte-Like Cells	Kang et al. 2018	10.1089/ten.tea.2017.0161	Tissue Eng Part A	Include	Animal			Fetal Bovine Serum (FBS);Collagen						Induced pluripotent stem cells	miHeps (mouse hepatocyte-like cells)	Monoculture								Isolation		None		No					No		Extrusion based		Not reported		self-made		Natural		Polysaccharide based				Alginates
Three-dimensional bio-printing of primary human hepatocellular carcinoma for personalized medicine	Xie et al. 2021	10.1016/j.biomaterials.2020.120416	Biomaterials	Include	Human		No					Gelatin		Primary cells	Hepatocellular carcinoma	Unclear	not clear which grade of cell type purity is achieved							Isolation		Sex;Age;Health status		No					No		Extrusion based		Reported	3D cell printer (SPP1603) by SUNP Co.	commercial		Natural		Protein based;Polysaccharide based		Gelatin		Alginates
Three-dimensional human tissue chips fabricated by rapid and automatic inkjet cell printing	Matsusaki et al. 2013	10.1002/adhm.201200299	Adv Healthc Mater	Include	Both					Fetal Bovine Serum (FBS);Gelatin	Fibronectin			Hepatoma cells	HepG2	Co-culture		Endothelial cells;Other	:human dermal fibroblasts; mouse fibroblasts; mouse skeletal muscle cells in intitial experiments (supplement)					Name;Manufacturer		Common cell line		No					No		Inject based		Not reported	piezo-electronic inkjet printing instrument, DeskViewer TM (Cluster technology, Osaka, Japan)	commercial		Natural		Protein based		Gelatin	Fibronectin
Volumetric Bioprinting of Organoids and Optically Tuned Hydrogels to Build Liver-Like Metabolic Biofactories	Bernal et al. 2022	10.1002/adma.202110054	Adv Mater	Include	Human		No					Fetal Bovine Serum (FBS);Bovine Serum Albumin (BSA);Gelatin;Matrigel;Other	goat serum	Hepatoma cells	HepG2	Monoculture	Organoid: co-culture; HepG2 monoculture	Other	multiple cell types from biopsies, not specified					Name;Order number;Manufacturer		Common cell line;None	Organoids no meta data	Yes, with perfusion		No cells			No		Other	Volumetric Bioprinting	Reported	Tomolite printer (Readily3D, Switzerland)	commercial		Natural		Protein based		Gelatin	GelMA
[truncated: 46 more columns]
