# Supplementary material for: 3D bioprinting of liver models: A systematic scoping review of methods, bioinks, and reporting quality
Source: Mater Today Bio. 2024 Feb 15;26:100991. doi: 10.1016/j.mtbio.2024.100991 (PMC10978534; doi:10.1016/j.mtbio.2024.100991)
Supplement: Multimedia component 2 [file mmc2.zip › Supplemental_table_3_excluded_studies.xlsx]

## Sheet: exclusion_criteria_supp
Supplemental-table 3: Excluded studies with their reason for exclusion
title	year	authors	Reason for exclusion
"Tissue Papers" from Organ-Specific Decellularized Extracellular Matrices.	2017	Jakus, Adam E and Laronda, Monica M and Rashedi, Alexandra S and Robinson, Christina M and Lee, Chris and Jordan, Sumanas W and Orwig, Kyle E and Woodruff, Teresa K and Shah, Ramille N	no bioprinting
3D Bioprinted cancer models: Revolutionizing personalized cancer therapy	2021	Augustine R. and Kalva S.N. and Ahmad R. and Zahid A.A. and Hasan S. and Nayeem A. and McClements L. and Hasan A.	wrong publication type
3D bioprinted intrahepatic cholangiocarcinoma model and 7-day perfusion with gemcitabine and cisplatin: Modeling the tumor microenvironment and response to chemotherapy	2021	Chen A.M.; Zhang W.; Isidan A.; Kennedy L.; Gramelspacher E.; Francis H.L.; Alpini G.; Smith L.J.; Li P.; Ekser B.	full-text articles not available
3D bioprinting applications for in vitro modeling of cellular interactions and tissues	2016	Glover J.C.	wrong publication type
3D Bioprinting for Organ Regeneration	2017	Cui H. and Nowicki M. and Fisher J.P. and Zhang L.G.	wrong publication type
3D Bioprinting for Tissue and Organ Fabrication	2017	Zhang Y.S. and Yue K. and Aleman J. and Mollazadeh-Moghaddam K. and Bakht S.M. and Yang J. and Jia W. and Dell'Erba V. and Assawes P. and Shin S.R. and Dokmeci M.R. and Oklu R. and Khademhosseini A.	wrong publication type
3D bioprinting of hepatoma cells and application with microfluidics for pharmacodynamic test of Metuzumab	2019	Li Y. and Zhang T. and Pang Y. and Li L. and Chen Z.-N. and Sun W.	no liver cells included
3D bio-printing ofhuman hepatic tissue using human liver extracellular matrix as tissue-specificbioink	2018	Frenguelli L. and Zhang Z. and Chikh L. and Al-Akkad W. and Rombouts K. and Gatenholm E. and Pinzani M. and Martinez H. and Mazza G.	wrong publication type
3D gel-printed porous magnesium scaffold coated with dibasic calcium phosphate dihydrate for bone repair in vivo	2022	Zhang Y. and Lin T. and Meng H. and Wang X. and Peng H. and Liu G. and Wei S. and Lu Q. and Wang Y. and Wang A. and Xu W. and Shao H. and Peng J.	no liver cells included
3D Generated Model for Intraoperative Planning of Parenchymal Transection and Middle Hepatic Vein Reconstruction in Living Donor Liver Transplant	2021	Gupta V. and Chandra A. and Mehrotra D. and Shah P. and Parihar A. and Singh V. and Yadav P. and Bhaskar J. and Agarwal S. and Gupta S.	no liver cells included
3D human nonalcoholic hepatic steatosis and fibrosis models	2021	Maharjan S. and Bonilla D. and Sindurakar P. and Li H. and Li W. and Duarte S. and Zarrinpar A. and Zhang Y.S.	wrong study design
3D microdevices that perform sample purification and multiplex qRT-PCR for early cancer detection with confirmation of specific RNAs	2018	Kimura Y. and Ikeuchi M. and Inoue Y. and Ikuta K.	no liver cells included
3D model for colorectal liver metastases microenvironment	2021	Chen A.M. and Zhang W. and Smith L.J. and Francis H.L. and Alpini G. and Li P. and Ekser B.	wrong publication type
3D Models Enhance Education in Patients Undergoing Liver Resection	2021	Sanchez-Garcia J. and Verdugo F.L. and Shorti R.M. and Krong J. and Gagnon A. and Zendejas I. and Alonso D. and Contreras A.G. and Fujita S. and Rodriguez-Davalos M.I.	no bioprinting
3D Printable vascular networks generated by accelerated constrained constructive optimization for tissue engineering	2020	Guy A.A. and Justin A.W. and Aguilar-Garza D.M. and Markaki A.E.	no liver cells included
3D printed CT-based abdominal structure mannequin for enabling research	2020	Anwari V. and Lai A. and Ursani A. and Rego K. and Karasfi B. and Sajja S. and Paul N.	no liver cells included
3D printed fexible cardiac model for virtual implantation of heart ware ventricular assist device in a pediatric patient	2017	Starosolski Z. and Tume S. and Masand P. and Elias B. and Annapragada A. and Adachi I.	no bioprinting
3D printed hollow microneedles array using stereolithography for efficient transdermal delivery of rifampicin	2021	Yadav V. and Sharma P.K. and Murty U.S. and Mohan N.H. and Thomas R. and Dwivedy S.K. and Banerjee S.	no bioprinting
3D Printed Ion-Selective Membranes and Their Translation into Point-of-Care Sensors.	2021	Glasco, Dalton L and Ho, Nguyen H B and Mamaril, Art Matthew and Bell, Jeffrey G	no bioprinting
3D printed liver models for precise resection of complex hepatic tumors	2015	Samaan M.H. and Eghtesad B. and Quintini C. and Kissiedu J. and Hanouneh I.A. and Klatte R. and Miller C.M. and Zein N.N.	no bioprinting
3D printed model of liver tumors based on CT and elastography data used for didactic purposes	2019	Silviu U.B. and Florescu D.N. and Streba C.T. and Popescu S. and Vladaia M. and Ciurea T. and Gheonea D.I.	no bioprinting
3D Printed Models for Planning and Intraoperative Assistance in Complex Hepatic Surgeries	2021	Lopez-Leon M. and Alconchel F. and Alcala L. and Luque Molina A. and Jodral T. and Luna-Alcala A. and Lopez-Cillero P.	wrong publication type
3D printed pathological sectioning boxes to facilitate radiological-pathological correlation in hepatectomy cases	2017	Trout A.T. and Batie M.R. and Gupta A. and Sheridan R.M. and Tiao G.M. and Towbin A.J.	no bioprinting
3D printed patient-specific bio-tangible surgical simulation and navigation system for laparoscopic and robotic liver and kidney surgery	2016	Sugimoto M. and Azuma T.	no bioprinting
3D printed scaffold combined to 2D osteoinductive coatings to repair a critical-size mandibular bone defect	2020	Bouyer, M. and Garot, C. and Machillot, P. and Vollaire, J. and Fitzpatrick, V. and Morand, S. and Boutonnat, J. and Josserand, V. and Bettega, G. and Picart, C.	wrong study design
3d printed silk-decellularized liver hybrid scaffolds promote hepatic differentiation and functions in vitro	2020	Kaur S. and Rawal P.R. and Chawla S. and Tripathi D.M. and Sharma A. and Sarin S.K. and Ghosh S.	scaffold
3D printed soft surgical planning prototype for a biliary tract rhabdomyosarcoma	2020	Tejo-Otero A. and Lustig-Gainza P. and Fenollosa-Artes F. and Valls A. and Krauel L. and Buj-Corral I.	no bioprinting
3D Printed Stackable Titer Plate Inserts Supporting Three Interconnected Tissue Models for Drug Transport Studies.	2020	Leth Jepsen, Morten and Willumsen, Andreas and Mazzoni, Chiara and Boisen, Anja and Hagner Nielsen, Line and Dufva, Martin	no bioprinting
3D printing - Assisted TIPS for the treatment of cirrhotic esophagogastric variceal hemorrhage	2019	Li W. and Zheng J. and Yu Y. and Liu M. and Li P. and Ma F. and Xue H.	none English publications
3D printing and properties of cellulose nanofibrils-reinforced quince seed mucilage bio-inks	2021	Baniasadi H. and Polez R.T. and Kimiaei E. and Madani Z. and Rojas O.J. and Osterberg M. and Seppala J.	scaffold
3D Printing for Bio-Synthetic Biliary Stents.	2019	Boyer, Christen J and Boktor, Moheb and Samant, Hrishikesh and White, Luke A and Wang, Yuping and Ballard, David H and Huebert, Robert C and Woerner, Jennifer E and Ghali, Ghali E and Alexander, Jonathan S	no liver cells included
3d printing in laparoscopic liver resections: An initial experience	2018	Witowski J. and Sitkowski M. and Wysocki M. and Malina Z. and Malczak P. and Major P. and Pedziwiatr M. and Budzynski A.	no bioprinting
3D printing model of the intrahepatic vessels for navigation during anatomical resection of hepatocellular carcinoma	2017	Kuroda S. and Kobayashi T. and Ohdan H.	no liver cells included
3d printing of hepatocytes as a new method for the generation of livers	2016	Zhong C. and Zhang R. and Xie H. and Xu X. and Zheng S.	scaffold
3D printing of Microgel-loaded Modular LEGO-like Cages as Instructive Scaffolds for Tissue Engineering	2020	Hipfinger, C. and Subbiah, R. and Tahayeri, A. and Athirasala, A. and Horsophonphong, S. and Thrivikraman, G. and Franca, C. M. and Cunha, D. A. and Mansoorifar, A. and Zahariev, A. and Jones, J. M. and Coelho, P. G. and Witek, L. and Xie, H. and Guldberg, R. E. and Bertassoni, L. E.	scaffold
3D printing of mouse primary hepatocytes for generating 3D hepatic structure	2016	Jang S.; Kang K.; Jeon H.; Jeong J.; Park S.A.; Kim W.D.; Paik S.S.; Choi D.	full-text articles not available
3D printing of nuclear imaging compatible components : individual patient thyroid phantoms	2017	Kuhnel C. and Winkens T. and Freesmeyer M.	no liver cells included
3D printing to simulate laparoscopic choledochal surgery	2016	Burdall O.C. and Makin E. and Davenport M. and Ade-Ajayi N.	no liver cells included
3-Dimensional bioprinted organs - A valuable tool in the discovery and development of medicines	2020	Anonymous.	wrong publication type
3-dimensional bioprinting makes its mark: New tissue and organ printing methods are yielding critical new tools for the laboratory and clinic	2015	Nelson B.	wrong publication type
3D-printed bio-elastic wet organ replication for liver and pancreatic surgery	2015	Sugimoto M.	no bioprinting
3D-printed face protective shield in interventional radiology: Evaluation of an immediate solution in the era of COVID-19 pandemic	2020	Sapoval M. and Gaultier A.L. and Del Giudice C. and Pellerin O. and Kassis-Chikhani N. and Lemarteleur V. and Fouquet V. and Tapie L. and Morenton P. and Tavitian B. and Attal J.P.	no bioprinting
3D-printed gelatin scaffolds of differing pore geometry modulate hepatocyte function and gene expression	2018	Lewis P.L. and Green R.M. and Shah R.N.	scaffold
3D-printed hierarchical scaffold for localized isoniazid/rifampin drug delivery and osteoarticular tuberculosis therapy	2015	Zhu M. and Li K. and Zhu Y. and Zhang J. and Ye X.	no liver cells included
3D-printed laparoscopic and robotic surgical simulation and navigation system using bio-elastic wet hemorrhagic organ replica	2016	Sugimoto M.	no bioprinting
3D-printed MRI marker for personalized interventional applications through T1 and T2 relaxation time matching	2018	Mattern H. and Odenbach R. and Parsanejad P. and Friebe M.	wrong study design
3D-printing Enabled Micro-assembly of Microfluidic Electroporation System for 3D Tissue Engineering	2019	Zhu, Q. and Hamilton, M. and He, M.	no liver cells included
3D-templated, fully automated microfluidic input/output multiplexer for endocrine tissue culture and secretion sampling	2017	Li X. and Brooks J.C. and Hu J. and Ford K.I. and Easley C.J.	no bioprinting
87 3D phantom and immobilisation device printing in imaging	2019	Bonnor L. and Austins H. and Batalla A. and Collet S. and Bertaut C. and Lechippey L. and Berejny P. and Guerin L. and Sebe-Mercier K. and Jaudet C. and Loiseau C.	no liver cells included
A 3D alcoholic liver disease model on a chip	2016	Lee J. and Choi B. and No D.Y. and Lee G. and Lee S.-R. and Oh H. and Lee S.-H.	no bioprinting
A 3D printed anthropomorphic phantom for validating quantitative SIRT imaging in multicentre trials	2015	Gear J. and Cummings C. and Tapner M. and Flux G.	no bioprinting
A 3D printed microfluidic perfusion device for multicellular spheroid cultures	2017	Ong L.J.Y. and Islam A. and DasGupta R. and Iyer N.G. and Leo H.L. and Toh Y.-C.	no liver cells included
A 3D-printed Apparatus for Imaging Multiple Rats Simultaneously	2021	Harrison N.J. and Shumway K.L. and Hansen S.A. and Maitz C.A. and Thombs L.A. and Flesner B.K.	no bioprinting
A 3D-printed biomaterials-based platform to advance established therapy avenues against primary bone cancers	2020	Lahr C.A. and Landgraf M. and Sanchez-Herrero A. and Dang H.P. and Wagner F. and Bas O. and Bray L.J. and Tran P. and Holzapfel B.M. and Shafiee A. and McGovern J.A. and Hutmacher D.W.	no bioprinting
A 3-D-Printed Patient-Specific Ultrasound Phantom for FAST Scan	2021	Al-Zogbi L. and Bock B. and Schaffer S. and Fleiter T. and Krieger A.	no liver cells included
A bioengineered multi-organoid body-on-a-chip platform for advanced drug screening	2016	Devarasetty M. and Forsythe S. and Murphy S. and Shupe T. and Lee S. and Jackson J. and Yoo J. and Soker S. and Bishop C. and Skardal A. and Atala A.	wrong publication type
A Bioprinted Liver-on-a-Chip for Drug Screening Applications	2016	Knowlton S. and Tasoglu S.	wrong publication type
A building-block approach to 3D printing a multichannel, organ-regenerative scaffold	2017	Wang X. and Rijff B.L. and Khang G.	scaffold
A controllable viscoelastic liver model using hydraulic power system	2017	Kim D. and Kobayashi E. and Saito K. and Takano N. and Li B.N. and Sakuma I. and Asano T.	no bioprinting
A focused simulation-based optimization of print time and material usage with respect to orientation, layer height and support settings for multi-pathological anatomical models in inverted vat photopolymerization 3D printing	2021	Ravi P. and Chen V.C.P.	no liver cells included
A Fully Automated and Integrated Microfluidic System for Efficient CTC Detection and Its Application in Hepatocellular Carcinoma Screening and Prognosis	2021	Wang J. and Wang R. and Han C. and Xu S. and You T. and Li Y. and Xia J. and Xu X. and Wang D. and Tang H. and Yang C. and Chen X. and Peng Z.	no bioprinting
A in-viro model of human proximal tubule cells derived from human pluripotent stem cells for drug test	2021	Ngo T. and Kurtz A. and Rossbach B. and Sebastien I. and Neubauer J. and Hariharan K.	wrong study design
A low-cost surgical application of additive fabrication	2014	Watson R.A.	wrong publication type
A moving liver phantom in an anthropomorphic thorax for SPECT MP imaging	2022	Panagi S. and Hadjiconstanti Alpha. and Charitou G. and Kaolis D. and Petrou I. and Kyriacou C. and Parpottas Y.	no liver cells included
A multifunctional bioactive material that stimulates osteogenesis and promotes the vascularization bone marrow stem cells and their resistance to bacterial infection.	2017	Ma, Chuang and Wei, Qin and Cao, Bo and Cheng, Xinchun and Tian, Juling and Pu, Hongwei and Yusufu, Aihemaitijiang and Cao, Li	wrong study design
A multi-functional reversible hydrogel adhesive	2020	Yan Y. and Xu S. and Liu H. and Cui X. and Shao J. and Yao P. and Huang J. and Qiu X. and Huang C.	no bioprinting
A New Approach for Fabricating Collagen/ECM-Based Bioinks Using Preosteoblasts and Human Adipose Stem Cells	2015	Lee H.J. and Kim Y.B. and Ahn S.H. and Lee J..-S. and Jang C.H. and Yoon H. and Chun W. and Kim G.H.	no liver cells included
A Novel En Bloc Circulatory System Dissection: A Teaching Tool for Systems-Based Medical School Curricula	2022	Gustilo K.S. and Stabio M. and Goldberg C. and Lohman Bonfiglio C.	no bioprinting
A novel method for generating 3D constructs with branched vascular networks using multi-materials bioprinting and direct surgical anastomosis	2021	Liu, X. and Wang, X. and Zhang, L. and Sun, L. and Wang, H. and Zhao, H. and Zhang, Z. and Huang, Y. and Zhang, J. and Song, B. and Li, C. and Zhang, H. and Li, S. and Wang, S. and Zheng, X. and Gu, Q.	wrong study design
A novel paper-based test for diagnostic of fibrinogen levels on whole blood	2021	Sachetto A.T. and Picon N.T. and Morgado C.B. and Santoro M.L.	no bioprinting
A novel three-dimensional print of liver vessels and tumors in hepatectomy	2017	Oshiro Y. and Mitani J. and Okada T. and Ohkohchi N.	wrong study design
A Novel Wick-Like Paper-Based Microfluidic Device for 3D Cell Culture and Anti-Cancer Drugs Screening	2021	Fu S.-X. and Zuo P. and Ye B.-C.	no liver cells included
A Prototype Educational Model for Hepatobiliary Interventions: Unveiling the Role of Graphic Designers in Medical 3D Printing	2018	Javan R. and Zeman M.N.	no liver cells included
A Scalable Perfusion Culture System with Miniature Peristaltic Pumps for Live-Cell Imaging Assays with Provision for Microfabricated Scaffolds	2015	Balakrishnan S. and Suma M.S. and Raju S.R. and Bhargav S.D.B. and Arunima S. and Das S. and Ananthasuresh G.K.	wrong study design
A Simple 3D-Printed Enzyme Reactor Paper Spray Mass Spectrometry Platform for Detecting BuChE Activity in Human Serum	2019	Yang Y. and Liu H. and Chen Z. and Wu T. and Jiang Z. and Tong L. and Tang B.	no bioprinting
A simple engineered platform reveals different modes of tumor-microenvironmental cell interaction	2015	Zhang C. and Shenk E.M. and Blaha L.C. and Ryu B. and Alani R.M. and Cabodi M. and Wong J.Y.	no bioprinting
A sparse orthogonal collimator for small animal intensity-modulated radiation therapy. Part II: hardware development and commissioning	2019	Woods K. and Neph R. and Nguyen D. and Sheng K.	no bioprinting
A study of the differentiation of stem cells from human exfoliated deciduous teeth on 3D silk fibroin scaffolds using static and dynamic culture paradigms	2020	Huang T.-Y. and Wang G.-S. and Ko C.-S. and Chen X.-W. and Su W.-T.	no bioprinting
A systematic evaluation of medical 3D printing accuracy of multi-pathological anatomical models for surgical planning manufactured in elastic and rigid material using desktop inverted vat photopolymerization	2021	Ravi P. and Chepelev L. and Lawera N. and Haque K.M.A. and Chen V.C.P. and Ali A. and Rybicki F.J.	no liver cells included
A three-dimensional printed pelvic model is use ful for lateral pelvic node dissection in rectal cancer	2019	Hojo D. and Murono K. and Nozawa H. and Kawai K. and Hata K. and Tanaka T. and Nishikawa T. and Yasutaka S. and Kaneko M. and Sasaki K. and Emoto S. and Ishii H. and Sonoda H. and Ishihara S.	no bioprinting
Abdo-Man: a 3D-printed anthropomorphic phantom for validating quantitative SIRT	2016	Gear J.I. and Cummings C. and Craig A.J. and Divoli A. and Long C.D.C. and Tapner M. and Flux G.D.	no bioprinting
Aberrant Differentiation of Human Pluripotent Stem Cell-Derived Kidney Precursor Cells inside Mouse Vascularized Bioreactors	2020	Ranjzad P. and Jinks J. and Salahi A.P. and Bantounas I. and Derby B. and Kimber S.J. and Woolf A.S. and Wong J.K.F.	no liver cells included
Accuracy of three-dimensional reconstruction models using arigin 3d pro and mimics software programs	2018	Cao G.-P. and Zhang M.-J. and Liu F. and Lian Q. and Xu X.-H.	none English publications
Acoustic and hybrid 3D-printed electrochemical biosensors for the real-time immunodetection of liver cancer cells (HepG2)	2017	Damiati S. and Kupcu S. and Peacock M. and Eilenberger C. and Zamzami M. and Qadri I. and Choudhry H. and Sleytr U.B. and Schuster B.	no liver cells included
Active fluidic chip produced using 3D-printing for combinatorial therapeutic screening on liver tumor spheroid	2020	Feng Y. and Wang B. and Tian Y. and Chen H. and Liu Y. and Fan H. and Wang K. and Zhang C.	no liver cells included
Additive manufacturing in health care (part 2): Printing organs of vital importance	2019	Coucke P.A. and Lancellotti P.	wrong publication type
Additively manufactured pure zinc porous scaffolds for critical-sized bone defects of rabbit femur	2023	Xia D. and Qin Y. and Guo H. and Wen P. and Lin H. and Voshage M. and Schleifenbaum J.H. and Cheng Y. and Zheng Y.	scaffold
Advanced 3D "Modeling" and "Printing" for the Surgical Planning of a Successful Case of Thoraco-Omphalopagus Conjoined Twins Separation	2020	Inserra A. and Borro L. and Spada M. and Frediani S. and Secinaro A.	no liver cells included
Advanced preoperative three-dimensional planning decreases the surgical complications of using large-for-size grafts in pediatric living donor liver transplantation	2022	Chen C.-Y. and Tsou Y.-F. and Yeh Y.-T. and Tsai H.-L. and Lin N.-C. and Liu C.	no liver cells included
Advanced Quantitative 3D Modeling Techniques Provide Accurate Liver Volume Estimations for Children on the Waiting List	2021	Lopez-Verdugo F. and Sanchez-Garcia J. and Shorti R. and Krong J. and Gagnon A. and Fujita S. and Zendejas-Ruiz I. and Alonso D. and Kastenberg Z. and Rodriguez-Davalos M.	no bioprinting
Advances in engineered human liver platforms for drug metabolism studies	2018	Underhill G.H. and Khetani S.R.	wrong publication type
Advances in Engineered Liver Models for Investigating Drug-Induced Liver Injury	2016	Lin C. and Khetani S.R.	wrong publication type
Advances in polymeric biomaterial scaffolds for islet transplantation	2017	Liao S. and Huang S. and Xi T. and Wu M. and Zou Y. and Li L. and Zhu Z.	none English publications
An anatomically correct 3D-printed mouse phantom for magnetic particle imaging studies	2022	Sarna N.S. and Marrero-Morales L. and DeGroff R. and Rivera-Rodriguez A. and Liu S. and Chiu-Lam A. and Good H.J. and Rinaldi-Ramos C.M.	no bioprinting
An anthropomorphic abdominal phantom for deformable image registration accuracy validation in adaptive radiation therapy	2017	Liao Y. and Wang L. and Xu X. and Chen H. and Chen J. and Zhang G. and Lei H. and Wang R. and Zhang S. and Gu X. and Zhena X. and Zhou L.	no liver cells included
An anthropopathic deformable phantom for geometric and dose accumulation accuracy validation of deformable image registration	2016	Liao Y. and Chen H. and Chen J. and Gu X. and Zhen X. and Zhou L.	no bioprinting
An Automated Behavioral Apparatus to Assess Distal Forelimb Function in Non-Human Primates	2018	Totten, D. and Novik, L. and Christe, K. and Lemoy, M.-J. and Roberts, J. and Carmena, J. and Morecraft, R. and Ganguly, K.	no bioprinting
An innovative total temporomandibular joint prosthesis with customized design and 3D printing additive fabrication: A prospective clinical study ChiCTR-ONC-16009712 16009712 11 Medical and Health Sciences 1103 Clinical Sciences	2019	Zheng J. and Chen X. and Jiang W. and Zhang S. and Chen M. and Yang C.	no liver cells included
An Integrated 3D bioprinted disease in a dish lung cancer model to simultaneously study drug efficacy, toxicity and metabolism	2022	Np, N. and Rotella, M. and Vangala, S. and Saxena, U.	no liver cells included
An integrated platform for fibrinogen quantification on a microfluidic paper-based analytical device	2020	Guan Y. and Zhang K. and Xu F. and Guo R. and Fang A. and Sun B. and Meng X. and Liu Y. and Bai M.	no bioprinting
An X-ray- based approach to radiation dosimetry in Yttrium-90 radioembolization	2021	Henry E.C. and Strugari M. and Mawko G. and Brewer K.D. and Frampton J. and Abraham R. and Kappadath S.C. and Syme A.	no bioprinting
Anthropomorphic phantom for deformable lung and liver CT and MR imaging for radiotherapy	2020	Colvill E. and Krieger M. and Bosshard P. and Steinacher P. and Rohrer Schnidrig B.A. and Parkel T.C. and Stergiou I. and Zhang Y. and Peroni M. and Safai S. and Weber D.C. and Lomax A.J. and Fattori G.	no liver cells included
Applicability of 3D-printed models in hepatobiliary surgey: results from "LIV3DPRINT" multicenter study	2021	Lopez-Lopez V. and Robles-Campos R. and Garcia-Calderon D. and Lang H. and Cugat E. and Jimenez-Galanes S. and Fernandez-Cebrian J.M. and Sanchez-Turrion V. and Fernandez-Fernandez J.M. and Barrera-Gomez M.A. and de la Cruz J. and Lopez-Conesa A. and Brusadin R. and Gomez-Perez B. and Parrilla-Paricio P.	no liver cells included
Application of 3D printing techniques in pediatric living donor liver transplantation	2016	Que W. and Zhong L.	no liver cells included
Application of 3D visualization and 3D printing in individualized precision surgery for Bismuth-Corlette type III and IV hilar cholangiocarcinoma	2020	Zeng N. and Yang J. and Xiang N. and Wen S. and Zeng S. and Qi S. and Zhu W. and Hu H. and Fang C.	none English publications
Application of 3D visualization and 3D printing technology on ERCP for patients with hilar cholangiocarcinoma	2018	Yang Y. and Zhou Z. and Liu R. and Chen L. and Xiang H. and Chen N.	no bioprinting
Application of 3-Dimensional Printing in Pediatric Living Donor Liver Transplantation: A Single-Center Experience	2019	Wang P. and Que W. and Zhang M. and Dai X. and Yu K. and Wang C. and Peng Z. and Zhong L.	no bioprinting
Application of a Three-Dimensional Print of a Liver in Hepatectomy	2020	Igami T.	no liver cells included
Application of liver three-dimensional printing in Hepatectomy for complex massive hepatocarcinoma with rare variations of portal vein: Preliminary experience	2015	Xiang N. and Fang C. and Fan Y. and Yang J. and Zeng N. and Liu J. and Zhu W.	no bioprinting
Application of three-dimensional printing for intraoperative guidance during liver resection of a hepatocellular carcinoma with sophisticated location.	2021	Rhu, Jinsoo and Kim, Mi Seung and Kim, Sangjin and Choi, Gyu-Seong and Kim, Jong Man and Joh, Jae-Won	no liver cells included
Applications of 3D bioprinting in tissue engineering: advantages, deficiencies, improvements, and future perspectives	2021	Tan B. and Gan S. and Wang X. and Liu W. and Li X.	wrong publication type
Applications of Nanoscaffolds in Tissue Engineering	2022	Deepika B. and Gopikrishna A. and Girigoswami A. and Banu M.N. and Girigoswami K.	wrong publication type
Assessing the Radiological Density and Accuracy of Mandible Polymer Anatomical Structures Manufactured Using 3D Printing Technologies.	2020	Turek, Pawel and Budzik, Grzegorz and Przeszlowski, Lukasz	no bioprinting
Assessing the utility of 3d printed models of mullerian tract anomalies for clinical education	2018	Hadden R. and Grover S. and Chuen J. and Coles-BLACK J.	no bioprinting
AUTOMATED DEEP LEARNING CLASSIFICATION, SORTING OF ORGANOIDS, AND BIOREACTOR CULTURING OF ORGANOIDS USING FOR LIVER TISSUE ENGINEERING	2022	Valentin T. and Boder-Pasche S. and Goldowsky J. and Blache M. and Netsch C. and Luongo F. and Schmid N. and Atakan B. and Navaee F. and Heub S. and Migliozzi D. and Revol V. and Weder G.	no liver cells included
Bile duct reconstruction using scaffold-free tubular constructs created by a Bio-3D printer for transplantation	2020	Hamada T. and Soyama A. and Nakamura A. and Sakai Y. and Miyoshi T. and Yamaguchi S. and Hidaka M. and Hara T. and Kugiyama T. and Takatsuki M. and Kamiya A. and Nakayama K. and Eguchi S.	wrong study design
Bile duct reconstruction using scaffoldfree tubular constructs of allogeneic pig fibroblast	2019	Hamada T. and Nakamura A. and Soyama A. and Miyoshi T. and Hidaka M. and Natsuda K. and Takatsuki M. and Kamiya A. and Nakayama K. and Eguchi S.	wrong study design
Biocompatibility and biological performance evaluation of additive-manufactured bioabsorbable iron-based porous suture anchor in a rabbit model	2021	Tai C.-C. and Lo H.-L. and Liaw C.-K. and Huang Y.-M. and Huang Y.-H. and Yang K.-Y. and Huang C.-C. and Huang S.-I. and Shen H.-H. and Lin T.-H. and Lu C.-K. and Liu W.-C. and Sun J.-S. and Tsai P.-I. and Chen C.-Y.	no bioprinting
Biodegradable 3D printed HA/CMCS/PDA scaffold for repairing lacunar bone defect	2020	Chen T. and Zou Q. and Du C. and Wang C. and Li Y. and Fu B.	no liver cells included
Bioengineered Liver Models for Investigating Disease Pathogenesis and Regenerative Medicine	2021	Kukla D.A. and Khetani S.R.	wrong publication type
Biofabricated 3D in vitro model of fibrosis-induced abnormal hepatoblast/biliary progenitors' expansion of the developing liver	2021	Brovold M. and Keller D. and Devarasetty M. and Dominijanni A. and Shirwaiker R. and Soker S.	no bioprinting
Bio-inspired artificial printed bioelectronic cardio-3D-cellular constructs	2022	Sanjuan Alberte, P. and Charlie Whitehead, C. and Jones, J. and Silva, J. C. and Carter, N. and Kellaway, S. and Ferreira, F. C. and Hague, R. J. M. and Cabral, J. M. S. and White, L. J. and Rawson, F. J.	no liver cells included
Bio-inspired detoxification using 3d-printed hydrogel nanocomposites	2014	Gou M. and Qu X. and Zhu W. and Xiang M. and Yang J. and Zhang K. and Wei Y. and Chen S.	no bioprinting
Biological impact of nanodiamond particles-label free, high-resolution methods for nanotoxicity assessment	2019	Khanal D. and Zhang F. and Song Y. and Hau H. and Gautam A. and Yamaguchi S. and Uertz J. and Mills S. and Kondyurin A. and Knowles J.C. and Georgiou G. and Ramzan I. and Cai W. and Ng K.W. and Chrzanowski W.	no bioprinting
Biomimic Trained Immunity-MSCs Delivery Microcarriers for Acute Liver Failure Regeneration.	2022	Wang, Jinglin and Huang, Danqing and Ren, Haozhen and Shang, Luoran	no bioprinting
Bionic 3D printed corals	2019	Wangpraseurt, D. and You, S. and Azam, F. and Jacucci, G. and Gaidarenko, O. and Hildebrand, M. and Kuhl, M. and Smith, A. G. and Davey, M. P. and Smith, A. and Deheyn, D. D. and Chen, S. and Vignolini, S.	no liver cells included
Bioprinted 3D vascularized tissue model for drug toxicity analysis.	2017	Massa, Solange and Sakr, Mahmoud Ahmed and Seo, Jungmok and Bandaru, Praveen and Arneri, Andrea and Bersini, Simone and Zare-Eelanjegh, Elaheh and Jalilian, Elmira and Cha, Byung-Hyun and Antona, Silvia and Enrico, Alessandro and Gao, Yuan and Hassan, Shabir and Acevedo, Juan Pablo and Dokmeci, Mehmet R and Zhang, Yu Shrike and Khademhosseini, Ali and Shin, Su Ryon	no bioprinting
Bioprinted HepG2 cells for studying sonodynamic anticancer activity of chlorine e6	2020	Li X.-R. and Deng Q.-F. and Luo Y. and Lin B.-C. and Zhao W.-J. and Zhang X.-L.	none English publications
BIOPRINTING OF PATIENT-DERIVED IN VITRO CHOLANGIOCARCINOMA TUMOR MODEL	2022	Pang Y. and Mao S. and Mao Y. and Yang H. and Xie F. and Sun W.	wrong study design
Biosafety evaluation of three-dimensional printed gelatin/sodium alginate/58S bioactive glass scaffolds for bone defect repair	2022	Tan G.Z. and Tu X.R. and Guo L.Y. and Zhong J.L. and Zhang Y. and Jiang Q.Z.	none English publications
Cell adhesion and proliferation on common 3D printing materials used in stereolithography of microfluidic devices	2020	Piironen K. and Haapala M. and Talman V. and Jarvinen P. and Sikanen T.	no liver cells included
Cell transdifferentiation and reprogramming in disease modeling: Insights into the neuronal and cardiac disease models and current translational strategies	2021	Kalra R.S. and Dhanjal J.K. and Das M. and Singh B. and Naithani R.	no bioprinting
Characterising a PDMS based 3D cell culturing microfluidic platform for screening chemotherapeutic drug cytotoxic activity	2020	Khot M.I. and Levenstein M.A. and de Boer G.N. and Armstrong G. and Maisey T. and Svavarsdottir H.S. and Andrew H. and Perry S.L. and Kapur N. and Jayne D.G.	no bioprinting
Characterization of 3-Dimensional Printing and Casting Materials for use in Magnetic Resonance Imaging Phantoms at 3 T.	2020	Yunker, B E and Stupic, K F and Wagner, J L and Huddle, S and Shandas, R and Weir, R F and Russek, S E and Keenan, K E	no liver cells included
Characterization of EYP001 a novel, potent and selective FXR agonist in in vitro 3D human liver models of NASH	2020	Pierini P.R. and Joly S. and Vonderscher J. and Scalfaro P. and Eric M. and Darteil R.	wrong publication type
Characterization of office laser printers for 3-D printing of soft tissue CT phantoms	2019	Gerbl A. and Lewin M. and Zeiske T. and Ziegert M. and Schwarz F.B. and Hamm B. and Scheel M. and Jahnke P.	no bioprinting
Choledochoscopic Examination of a 3-Dimensional Printing Model Using Augmented Reality Techniques: A Preliminary Proof of Concept Study	2018	Tang R. and Ma L. and Li A. and Yu L. and Rong Z. and Zhang X. and Xiang C. and Liao H. and Dong J.	no bioprinting
Clinically Relevant Cytochrome P450 3A4 Induction Mechanisms and Drug Screening in Three-Dimensional Spheroid Cultures of Primary Human Hepatocytes	2020	Hendriks D.F.G. and Vorrink S.U. and Smutny T. and Sim S.C. and Nordling A. and Ullah S. and Kumondai M. and Jones B.C. and Johansson I. and Andersson T.B. and Lauschke V.M. and Ingelman-Sundberg M.	no bioprinting
Combining Direct 3D Volume Rendering and Magnetic Particle Imaging to Advance Radiation-Free Real-Time 3D Guidance of Vascular Interventions.	2020	Weller, Dominik and Salamon, Johannes M and Frolich, Andreas and Moddel, Martin and Knopp, Tobias and Werner, Rene	no liver cells included
Comparison of low-contrast detectability between two CT reconstruction algorithms using voxel-based 3D printed textured phantoms	2016	Solomon J. and Ba A. and Bochud F. and Samei E.	no bioprinting
Computational assessment of SKA1 as a potential cancer biomarker	2019	Sucularli C.	no bioprinting
Computational Fontan Analysis: Preserving Accuracy While Expediting Workflow	2022	Liu X. and Aslan S. and Kim B. and Warburton L. and Jackson D. and Muhuri A. and Subramanian A. and Mass P. and Cleveland V. and Loke Y.-H. and Hibino N. and Olivieri L. and Krieger A.	no bioprinting
Computational modeling of drug transport and mixing in the chemofilter device: enhancing the removal of chemotherapeutics from circulation	2020	Maani N. and Diorio T.C. and Hetts S.W. and Rayz V.L.	wrong study design
Cone-Beam Computed Tomography-Based Spatial Prediction of Drug Dose After Transarterial Chemoembolization Using Radiopaque Drug-Eluting Beads in Woodchuck Hepatocellular Carcinoma	2022	Mikhail A.S. and Pritchard W.F. and Negussie A.H. and Inkiyad G. and Long D.J. and Mauda-Havakuk M. and Wakim P.G. and van der Sterren W. and Levy E.B. and Lewis A.L. and Karanian J.W. and Wood B.J.	wrong study design
Construction of an anthropopathic abdominal phantom for accuracy validation of deformable image registration	2016	Liao Y.L. and Chen H.B. and Zhou L.H. and Zhen X. and Ciaccio E.J. and Niederer P.F.	no liver cells included
Construction of functional biliary epithelial branched networks with predefined geometry using digital light stereolithography	2021	Mazari-Arrighi E. and Ayollo D. and Farhat W. and Marret A. and Gontran E. and Dupuis-Williams P. and Larghero J. and Chatelain F. and Fuchs A.	no liver cells included
Construction of Realistic Liver Phantoms from Patient Images using 3D Printer and Its Application in CT Image Quality Assessment.	2015	Leng, Shuai and Yu, Lifeng and Vrieze, Thomas and Kuhlmann, Joel and Chen, Baiyu and McCollough, Cynthia H	no bioprinting
Construction of realistic phantoms from patient images and a commercial three-dimensional printer	2016	Leng S. and Chen B. and Vrieze T. and Kuhlmann J. and Yu L. and Alexander A. and Matsumoto J. and Morris J. and McCollough C.H.	no liver cells included
Convergence stability of depth-depth-matching-based steepest descent method in simulated liver surgery	2021	Asano M. and Kuroda T. and Numata S. and Jozen T. and Yoshikawa T. and Noborio H.	no liver cells included
Cost-effective and time-saving three-dimensional (3-D) printing protocol of intra-abdominal cavity of liver transplantation recipient to minimize risk of large-for-size syndrome: The initial experience	2022	Rhu J. and Joh J.-W. and Kim J.M. and Choi G.-S.	no liver cells included
Cost-effective, personalized, 3D-printed liver model for preoperative planning before laparoscopic liver hemihepatectomy for colorectal cancer metastases	2017	Witowski J.S. and Pedziwiatr M. and Major P. and Budzynski A.	no bioprinting
Creating a surrogate artificial liver using 3D printing and mechanical characterisation of hepatic tissues for tumour removal education	2021	Arm R. and Shahidi A. and Clarke C.	no liver cells included
Cryopreservation method for spheroids and fabrication of scaffold-free tubular constructs	2020	Arai K. and Murata D. and Takao S. and Verissiomo A.R. and Nakayama K.	wrong study design
Decellularized liver-regenerative 3D printing biomaterials for cell-based liver therapies via a designed procedure combining supercritical fluids with papain-containing reagents	2022	Huang C.-C.	scaffold
Decision-making based on 3D printed models in laparoscopic liver resections with intraoperative ultrasound: a prospective observational study	2020	Witowski J. and Budzynski A. and Grochowska A. and Ballard D.H. and Major P. and Rubinkiewicz M. and Zlahoda-Huzior A. and Popiela T.J. and Wierdak M. and Pedziwiatr M.	no bioprinting
Design and biological functionality of a novel hybrid Ti-6Al-4V/hydrogel system for reconstruction of bone defects	2018	Kumar A. and Nune K.C. and Misra R.D.K.	no bioprinting
Design and evaluation of 3D-printed Sr-HT-Gahnite bioceramic for FDA regulatory submission: A Good Laboratory Practice sheep study	2022	Newsom E.T. and Sadeghpour A. and Entezari A. and Vinzons J.L.U. and Stanford R.E. and Mirkhalaf M. and Chon D. and Dunstan C.R. and Zreiqat H.	wrong study design
Design and Usability Evaluations of a 3D-Printed Implantable Drug Delivery Device for Acute Liver Failure in Preclinical Settings	2021	Kim S.-Y. and Han G. and Hwang D.-B. and Won D.-H. and Shin Y.-S. and Kim C. and Kang J.M. and Park J.-H. and Jung H.-D. and Park W. and Yun J.-W.	no liver cells included
Design of photocurable, biodegradable scaffolds for liver lobule regeneration via digital light process-additive manufacturing	2020	Teng C.-L. and Chen J.-Y. and Chang T.-L. and Hsiao S.-K. and Hsieh Y.-K. and Villalobos Gorday K. and Cheng Y.-L. and Wang J.	scaffold
Design, microfabrication, and characterization of a moulded PDMS/SU-8 inkjet dispenser for a Lab-on-a-Printer platform technology with disposable microfluidic chip	2016	Bsoul A. and Pan S. and Cretu E. and Stoeber B. and Walus K.	no bioprinting
Designing an on-line database for morphological studies of three-dimensional liver tumors	2019	Streba C.T. and Serbanescu M.S. and Popescu S. and Cruce R. and Gheonea D.I. and Gheonea I.A.	no bioprinting
Designing and validating a PVA liver phantom with respiratory motion for needle-based interventions	2019	de Jong T.L. and Moelker A. and Dankelman J. and van den Dobbelsteen J.J.	no liver cells included
Developing an In Vitro Platform to Mimic the Pancreas-Liver Endocrine Axis	2022	Whitticar N. and Nunemaker C.	no bioprinting
Development and validation of an open-source, disposable, 3D-printed in vitro environmental exposure system for Transwell culture inserts	2020	Chandiramohan, A. and Dabaghi, M. and Aguiar, J. and Tiessen, N. and Stewart, M. and Cao, Q. and Nguyen, J. and Makhdami, N. and Cox, G. and Doxey, A. and Hirota, J. A.	no liver cells included
Development of 3D hepatic constructs within polysaccharide-based scaffolds with tunable properties	2020	Labour M.-N. and Le Guilcher C. and Aid-Launais R. and Samad N.E. and Lanouar S. and Simon-Yarza T. and Letourneur D.	scaffold
Development of a 3D subcutaneous construct containing insulin-producing beta cells using bioprinting	2022	Ahn C.B. and Lee J.-H. and Kim J.H. and Kim T.H. and Jun H.-S. and Son K.H. and Lee J.W.	no liver cells included
Development of a Coflowing Device for the Size-Controlled Preparation of Magnetic-Polymeric Microspheres as Embolization Agents in Magnetic Resonance Navigation Technology	2018	Nosrati Z. and Li N. and Michaud F. and Ranamukhaarachchi S. and Karagiozov S. and Soulez G. and Martel S. and Saatchi K. and Hafeli U.O.	no liver cells included
Development of a method for measuring spleen stiffness by transient elastography using new device and us-fusion method	2020	Tanaka T. and Hirooka M. and Koizumi Y. and Watanabe T. and Yoshida O. and Tokumoto Y. and Nakamura Y. and Sunago K. and Yukimoto A. and Abe M. and Hiasa Y.	no bioprinting
Development of an anthropomorphic rodent phantom	2020	McDougald W. and Weir N. and Collins R. and Tavares A.	wrong publication type
Development of GelMA/PCL and dECM/PCL resins for 3D printing of acellular in vitro tissue scaffolds by stereolithography	2020	Elomaa L. and Keshi E. and Sauer I.M. and Weinhart M.	no liver cells included
DEVELOPMENT OF HYBRID HYDROGEL SCAFFOLDS FOR LIVER TISSUE ENGINEERING	2022	Carpentier N. and Devisscher L. and Van Vlierberghe H. and Dubruel P. and Van Vlierberghe S.	scaffold
Development of hydrogel bioinks and 3d bioprinting techniques to support extended 3d lung tissue culture in vitro	2019	Bailey K.E. and Darling N.J. and Velu D. and D'Ovidio T.J. and Floren M.L. and Lammers S.R. and Stenmark K.R. and Magin C.M.	no liver cells included
Development of new software enabling automatic identification of the optimal anatomical liver resectable region, incorporating preoperative liver function	2019	Shimoda M. and Hariyama M. and Oshiro Y. and Suzuki S.	no bioprinting
Development of patient-specific molecular imaging phantoms using a 3D printer	2014	Gear J.I. and Long C. and Rushforth D. and Chittenden S.J. and Cummings C. and Flux G.D.	no bioprinting
DEVELOPMENT OF SCAFFOLD BASED PLATFORMS FOR LIVER AND KIDNEY RELATED DISEASES	2022	Callanan A.	no bioprinting
Do 3D Printing Models Improve Anatomical Teaching About Hepatic Segments to Medical Students? A Randomized Controlled Study	2016	Kong X. and Nie L. and Zhang H. and Wang Z. and Ye Q. and Tang L. and Huang W. and Li J.	no liver cells included
Do three-dimensional visualization and three-dimensional printing improve hepatic segment anatomy teaching? a randomized controlled study	2016	Kong X. and Nie L. and Zhang H. and Wang Z. and Ye Q. and Tang L. and Li J. and Huang W.	wrong publication type
Drop-on-demand bioprinting of a vascularized liver lobule-on-a-chip model	2017	Blaeser A.; Frissen M.; Schoneberg J.; Kopf M.; Duarte Campos D.F.; Trautwein C.; Fischer H.	full-text articles not available
Drug evaluation based on a multi-channel cell chip with a horizontal co-culture	2021	Kim G.-J. and Lee K.-J. and Choi J.-W. and An J.H.	scaffold
Dual-core coaxial bioprinting of double-channel constructs with a potential for perfusion and interaction of cells	2022	Yu Y. and Xie R. and He Y. and Zhao F. and Zhang Q. and Wang W. and Zhang Y. and Hu J. and Luo D. and Peng W.	scaffold
Dual-energy-CT to improve visualisation of hepatic metastasis: Proof-of-concept in a 3D-printed phantom and patient validation	2019	Hokamp N.G. and Haneder S. and Lennartz S. and Maintz D. and Persigehl T.	no bioprinting
Editor's Highlight: Modeling Compound-Induced Fibrogenesis In Vitro Using Three-Dimensional Bioprinted Human Liver Tissues.	2016	Norona, Leah M and Nguyen, Deborah G and Gerber, David A and Presnell, Sharon C and LeCluyse, Edward L	wrong publication type
Effectiveness and safety of a robot-assisted 3D personalized template in125I seed brachytherapy of thoracoabdominal tumors	2018	Ma X. and Yang Z. and Jiang S. and Huo B. and Cao Q. and Chai S. and Wang H.	wrong study design
Effects of PCL, PEG and PLGA polymers on curcumin release from calcium phosphate matrix for in vitro and in vivo bone regeneration.	2018	Bose, Susmita and Sarkar, Naboneeta and Banerjee, Dishary	wrong study design
Efficacy and safety of 3D printing coplanar template-assisted iodine-125 seed implantation as palliative treatment for inoperable pancreatic cancer	2022	Wang B. and Qiu B. and Wu L. and Liu Y. and Zhang J. and Wang R. and Zhang K. and Wang J.	no liver cells included
Efficacy of three-dimensional printing model based on preoperative ct images for the surgery of pediatric malignancies	2015	Souzaki R. and Kinoshita Y. and Ieiri S. and Kawakubo N. and Koga Y. and Jimbo T. and Obata S. and Miyoshi K. and Kohashi K. and Oda Y. and Hara T. and Hashizume M. and Taguchi T.	no bioprinting
Efficient nonarterialized mouse liver transplantation using 3-dimensional-printed instruments	2016	Oldani G. and Lacotte S. and Orci L.A. and Delaune V. and Slits F. and Gex Q. and Morel P. and Rubbia-Brandt L. and Toso C.	no liver cells included
Embedded disposable functionalized electrochemical biosensor with a 3D-printed flow cell for detection of hepatic oval cells (HOCs)	2018	Damiati S. and Peacock M. and Leonhardt S. and Damiati L. and Baghdadi M.A. and Becker H. and Kodzius R. and Schuster B.	no liver cells included
Endovascular embolization techniques in acute thoracic and abdominal bleedings can be technically reproduced and trained in a standardized simulation setting using SLA 3D printing: a 1-year single-center study	2022	Kaufmann R. and Zech C.J. and Deutschmann M. and Scharinger B. and Hecht S. and Hergan K. and Rezar R. and Hitzl W. and Meissnitzer M.	wrong publication type
Engineered liver tissue culture in an in vitro tubular perfusion system	2020	Yang G. and Mahadik B. and Mollot T. and Pinsky J. and Jones A. and Robinson A. and Najafali D. and Rivkin D. and Katsnelson J. and Piard C. and Fisher J.P.	no bioprinting
Engineering and Preliminary Validation of a Novel 3D Printer Liver Transplant Simulator	2022	Palmon I. and Michaels R. and Behrend M. and Claflin J. and Waits S.	no liver cells included
Engineering Tissue-Specific, Multiscale Microvasculature with a Capillary Network for Prevascularized Tissue	2021	Son J. and Hong S.J. and Lim J.W. and Jeong W. and Jeong J.H. and Kang H.-W.	scaffold
Establishment of 3D culture system for primary hepatocytes 'Regulation of cell membrane polarity for tissue engineering'	2012	Arai K. and Adachi T. and Hossain S. and Akaike T. and Nakamura M.	wrong publication type
Establishment of large canine hepatocyte spheroids by mixing vascular endothelial cells and canine adipose-derived mesenchymal stem cells	2022	Ichikawa A. and Neo S. and Nukui R. and Yamada Y. and Nitta S. and Iwaki H. and Yanagi Y. and Nakayama K. and Sato S. and Tateishi S. and Hisasue M.	no bioprinting
Estimation of liver elasticity using the finite element method and four-dimensional computed tomography images as a biomarker of liver fibrosis	2021	Fujimoto K. and Shiinoki T. and Yuasa Y. and Tanaka H.	wrong study design
Experiences with three-dimensional printing in complex liver surgery	2021	Huber T. and Huettl F. and Tripke V. and Baumgart J. and Lang H.	no bioprinting
Experimental comparison of photon versus particle computed tomography to predict tissue relative stopping powers	2022	Bar E. and Volz L. and Collins-Fekete C.-A. and Brons S. and Runz A. and Schulte R.W. and Seco J.	wrong study design
Experimental verification of stopping-power prediction from single- and dual-energy computed tomography in biological tissues	2018	Mohler C. and Russ T. and Wohlfahrt P. and Elter A. and Runz A. and Richter C. and Greilich S.	no liver cells included
Extraction of blood vessel regions in liver from CT volumes using fully convolutional networks for computer assisted liver surgery	2020	Hayashi Y. and Shen C. and Igami T. and Nagino M. and Mori K.	no bioprinting
FABRICATION OF 3D BIO-PRINTED NANOCELLULOSE/ ALGINATE HYDROGEL SCAFFOLDS FOR DELIVERY OF PANCREATIC ISLETS	2022	Abadpour S. and Niemi E.M. and Zhao Y. and Thompson E. and Troedsson C. and Gatenholm P. and Scholz H.	wrong publication type
Fabrication of 3D-culture platform with sandwich architecture for preserving liver-specific functions of hepatocytes using 3D bioprinter	2017	Arai K. and Yoshida T. and Okabe M. and Goto M. and Mir T.A. and Soko C. and Tsukamoto Y. and Akaike T. and Nikaido T. and Zhou K. and Nakamura M.	wrong study design
Fabrication of agarose concave petridish for 3D-culture microarray method for spheroids formation of hepatic cells	2018	Zhang B. and Li Y. and Wang G. and Jia Z. and Li H. and Peng Q. and Gao Y.	no bioprinting
Fabrication of an ultrasound and X-ray compatible phantom for image-guided liver interventions with realistic vasculature and fluid flow	2020	Maneas E. and Moore J. and Groves L. and Vassallo R. and Desjardins A.E. and Peters T.M. and Chen E.C.S.	no liver cells included
Fabrication of low-cost micropatterned polydimethyl-siloxane scaffolds to organise cells in a variety of two-dimensioanl biomimetic arrangements for lab-on-chip culture platforms	2017	Escutia-Guadarrama L. and Vazquez-Victorio G. and Martinez-Pastor D. and Nieto-Rivera B. and Sosa-Garrocho M. and Macias-Silva M. and Hautefeuille M.	scaffold
Fabrication of Montelukast sodium loaded filaments and 3D printing transdermal patches onto packaging material	2020	Azizoglu E. and Ozer O.	scaffold
Fabrication of scaffold-free tubular cardiac constructs using a Bio-3D printer	2018	Arai K. and Murata D. and Verissimo A.R. and Mukae Y. and Itoh M. and Nakamura A. and Morita S. and Nakayama K.	no liver cells included
Fabrication of scalable and structured tissue engineering scaffolds using water dissolvable sacrificial 3D printed moulds	2015	Mohanty S. and Larsen L.B. and Trifol J. and Szabo P. and Burri H.V. and Canali C. and Dufva M. and Emneus J. and Wolff A.	scaffold
Feasibility and Biocompatibility of 3D-Printed Photopolymerized and Laser Sintered Polymers for Neuronal, Myogenic, and Hepatic Cell Types	2018	Rimington R.P. and Capel A.J. and Player D.J. and Bibb R.J. and Christie S.D.R. and Lewis M.P.	scaffold
Ferric ion crosslinking-based 3D printing of a graphene oxide hydrogel and its evaluation as a bio-scaffold in tissue engineering	2021	Lu R. and Zhang W. and He Y. and Zhang S. and Fu Q. and Pang Y. and Sun W.	scaffold
Ferromagnetic soft catheter robots for minimally invasive bioprinting.	2021	Zhou, Cheng and Yang, Youzhou and Wang, Jiaxin and Wu, Qingyang and Gu, Zhuozhi and Zhou, Yuting and Liu, Xurui and Yang, Yueying and Tang, Hanchuan and Ling, Qing and Wang, Liu and Zang, Jianfeng	no liver cells included
Fluid and cell behaviors along a 3D printed alginate/gelatin/fibrin channel	2015	Xu Y. and Wang X.	scaffold
From the knitting shop: the first physical and dynamic model of the taenioglossan radula (Mollusca: Gastropoda) aids in unravelling functional principles of the radular morphology.	2021	Krings, Wencke and Karabacak, Hasan and Gorb, Stanislav N	wrong publication type
Gene-edited porcine primary cell monoclones were obtained efficiently with acellularized bioinks microarray	2021	Gao M. and He Y. and Zhu and Peng W. and Bao J.	scaffold
Generation of a 3D liver model comprising human extracellular matrix in an alginate/gelatin-based bioink by extrusion bioprinting for infection and transduction studies	2018	Hiller T.; Berg J.; Elomaa L.; Rohrs V.; Ullah I.; Schaar K.; Dietrich A.-C.; Al-Zeer M.A.; Kurtz A.; Hocke A.C.; Hippenstiel S.; Fechner H.; Weinhart M.; Kurreck J.	wrong publication type
Generation of model tissues with dendritic vascular networks via sacrificial laser-sintered carbohydrate templates	2020	Kinstlinger I.S. and Saxton S.H. and Calderon G.A. and Ruiz K.V. and Yalacki D.R. and Deme P.R. and Rosenkrantz J.E. and Louis-Rosenberg J.D. and Johansson F. and Janson K.D. and Sazer D.W. and Panchavati S.S. and Bissig K.-D. and Stevens K.R. and Miller J.S.	no liver cells included
Genetically modified human hepatoma and feeder layer cellsfor bioartificial liver devices	2017	Samluk A. and Wencel A. and Zakrzewska K. and Pijanowska D. and Pluta K.	no bioprinting
Geometrically variable three-dimensional ultrasound for mechanically assisted image-guided therapy of focal liver cancer tumors	2020	Gillies D.J. and Bax J. and Barker K. and Gardi L. and Kakani N. and Fenster A.	no bioprinting
Harnessing endogenous signals from hepatocytes using a low volume multi-well plate	2017	Gheibi P. and Son K.J. and Stybayeva G. and Revzin A.	no bioprinting
Hemodynamic contributions of computer aided designs and surgeon's unconstrained modelling to the Fontan operation: A computational fluid dynamic simulation study	2019	Loke Y.-H. and Kim B. and Mass P. and Opfermann J. and Krieger A. and Hibino N. and Olivieri L.	wrong study design
Hepatic patch by stacking patient-specific liver progenitor cell sheets formed on multiscale electrospun fibers promotes regenerative therapy for liver injury	2021	Kim Y. and Kim Y.W. and Lee S.B. and Kang K. and Yoon S. and Choi D. and Park S.-H. and Jeong J.	no bioprinting
Hepatocellular carcinoma 3D bioprinted model with 7 days of sorafenib perfusion: Modeling the cancer microenvironment's chemotherapy response	2021	Chen A.M. and Zhang W. and Smith L.J. and Walsh J. and Sterner J. and Gramelspacher E. and Francis H.L. and Alpini G. and Kubal C.A. and Li P. and Ekser B.	wrong publication type
Hetero-cellular prototyping by synchronized multi-material bioprinting for rotary cell culture system	2016	Snyder J. and Son A.R. and Hamid Q. and Wu H. and Sun W.	no bioprinting
High resolution stereolithography fabrication of perfusable scaffolds to enable long-term meso-scale hepatic culture for disease modeling	2021	Sphabmixay P. and Raredon M.S.B. and Wang A.J.-S. and Lee H. and Hammond P.T. and Fang N.X. and Griffith L.G.	scaffold
High-resolution 3D printing of xanthan gum/nanocellulose bio-inks	2022	Baniasadi H. and Kimiaei E. and Polez R.T. and Ajdary R. and Rojas O.J. and Osterberg M. and Seppala J.	scaffold
High-throughput three-dimensional spheroid tumor model using a novel stamp-like tool	2019	Liao W. and Wang J. and Xu J. and You F. and Pan M. and Xu X. and Weng J. and Han X. and Li S. and Li Y. and Liang K. and Peng Q. and Gao Y.	no bioprinting
Histological and radiological evaluation of subcutaneous implants in mouse of a 3D-printable material (Fulcure 720) and experimental application in mandibular reconstruction	2018	Megias Barrera J. and Garcia-Consuegra L. and Novoa A. and Costilla S. and Junquera S. and Ascani G.	wrong study design
How to Deal with the Empty Space After Organ Removal for Transplantation: A Single Medical Center Experience	2018	Sun D.-P. and Lee L.-H. and Tian Y.-F. and Zheng H.-X. and Kuo J.-R. and Wang C.-C.	wrong publication type
Human hepatocytes loaded in 3D bioprinting generate mini-liver	2016	Zhong C. and Xie H.-Y. and Zhou L. and Xu X. and Zheng S.-S.	scaffold
Hybrid additive fabrication of a transparent liver with biosimilar haptic response for preoperative planning	2021	Aseni P. and Santaniello T. and Rizzetto F. and Gentili L. and Pezzotta F. and Cavaliere F. and Vertemati M. and Milani P.	no liver cells included
Hydrogel microfluidic-based liver-on-a-chip: Mimicking the mass transfer and structural features of liver	2021	Meng Q. and Wang Y. and Li Y. and Shen C.	wrong study design
Image-guided surgery based on 2D illustrations and 3D printed model of donor anatomy during living donor hepatectomy	2019	Rhu J. and Choi G.S. and Joh J.-W. and Kim J.M. and Hong J. and Kim K. and Park J.B.	wrong study design
Imaging human liver regeneration by multiphoton microscopy	2020	Davies S. and Kavanagh D. and Reynolds G. and Hodson D. and Stamataki Z.	no bioprinting
Immuno-regenerative biomaterials for in situ cardiovascular tissue engineering - Do patient characteristics warrant precision engineering?	2021	de Kort B.J. and Koch S.E. and Wissing T.B. and Krebber M.M. and Bouten C.V.C. and Smits A.I.P.M.	wrong publication type
Impact of 3D printing technology on the comprehension of surgical liver anatomy	2019	Yang T. and Lin S. and Xie Q. and Ouyang W. and Tan T. and Li J. and Chen Z. and Yang J. and Wu H. and Pan J. and Hu C. and Zou Y.	no bioprinting
Impacts of ingested MWCNT-Embedded nanocomposites in Japanese medaka (Oryzias latipes)	2021	Chernick M. and Kennedy A. and Thomas T. and Scott K.C.K. and Hendren C.O. and Wiesner M.R. and Hinton D.E.	wrong study design
Improved detectability of hyper-dense nodules using dual-energy computed tomography scanning: Phantom study using simulated liver harboring nodules	2018	Bayasgalan E. and Higaki T. and Fukumoto W. and Nakamura Y. and Chosa K. and Tatsugami F. and Awai K.	no liver cells included
Improved visualization of hypodense liver lesions in virtual monoenergetic images from spectral detector CT: Proof of concept in a 3D-printed phantom and evaluation in 74 patients	2018	Grosse Hokamp N. and Obmann V.C. and Kessner R. and Laukamp K.R. and Persigehl T. and Haneder S. and Ramaiya N.	no bioprinting
Improving molecular radiotherapy dosimetry using anthropomorphic calibration	2019	Price E. and Robinson A.P. and Cullen D.M. and Tipping J. and Calvert N. and Hamilton D. and Oldfield C. and Page E. and Pietras B. and Smith A.	no liver cells included
In Situ Generation of Prussian Blue by MIL-53 (Fe) for Point-of-Care Testing of Butyrylcholinesterase Activity Using a Portable High-Throughput Photothermal Device.	2020	Guo, Lan and Zhang, Ya-Jie and Yu, Yong-Liang and Wang, Jian-Hua	no bioprinting
In vitro and 48 weeks in vivo performances of 3D printed porous Fe-30Mn biodegradable scaffolds	2021	Nie Y. and Chen G. and Peng H. and Tang S. and Zhou Z. and Pei F. and Shen B.	scaffold
In Vitro Study of Directly Bioprinted Perfusable Vasculature Conduits	2015	Zhang Y. and Yu Y. and Akkouch A. and Dababneh A. and Dolati F. and Ozbolat I.T.	no liver cells included
In vivo and ex vivo methods of growing a liver bud through tissue connection	2017	Yanagi Y. and Nakayama K. and Taguchi T. and Enosawa S. and Tamura T. and Yoshimaru K. and Matsuura T. and Hayashida M. and Kohashi K. and Oda Y. and Yamaza T. and Kobayashi E.	wrong study design
Indentation of heterogeneous soft tissue: Local constitutive parameter mapping using an inverse method and an automated rig	2018	Pierrat B. and MacManus D.B. and Murphy J.G. and Gilchrist M.D.	no bioprinting
Inexpensive and Versatile Paper-Based Platform for 3D Culture of Liver Cells and Related Bioassays.	2020	Agarwal, Tarun and Biswas, Pratik and Pal, Sampriti and Maiti, Tapas Kumar and Chakraborty, Suman and Ghosh, Sudip Kumar and Dhar, Riddhiman	no bioprinting
INNOVATIONS TO MAXIMIZE THE GIFT OF ORGAN AND TISSUE DONATION	2022	Rao P. and Deo D. and Marchioni M.	wrong study design
Insertion mechanics of bioinspired needles into soft tissues	2018	Sahlabadi M. and Khodaei S. and Jezler K. and Hutapea P.	no bioprinting
Integrated QSAR and Adverse Outcome Pathway Analysis of Chemicals Released on 3D Printing Using Acrylonitrile Butadiene Styrene	2021	Pandit S. and Singh P. and Sinha M. and Parthasarathi R.	no liver cells included
Intravital longitudinal imaging of hepatic lipid droplet accumulation in a murine model for nonalcoholic fatty liver disease	2020	Moon J. and Kong E. and Lee J. and Jung J. and Kim E. and Park S.B. and Kim P.	wrong study design
Introducing an automated high content confocal imaging approach for Organs-on-Chips	2019	Peel S. and Corrigan A.M. and Ehrhardt B. and Jang K.-J. and Caetano-Pinto P. and Boeckeler M. and Rubins J.E. and Kodella K. and Petropolis D.B. and Ronxhi J. and Kulkarni G. and Foster A.J. and Williams D. and Hamilton G.A. and Ewart L.	wrong study design
Investigating accuracy of 3D printed liver models with computed tomography	2019	Witowski J. and Wake N. and Grochowska A. and Sun Z. and Budzynski A. and Major P. and Popiela T.J. and Pedziwiatr M.	no bioprinting
Investigating the utility of VR for spatial understanding in surgical planning: evaluation of head-mounted to desktop display	2021	Hattab G. and Hatzipanayioti A. and Klimova A. and Pfeiffer M. and Klausing P. and Breucha M. and Bechtolsheim F.V. and Helmert J.R. and Weitz J. and Pannasch S. and Speidel S.	no bioprinting
Laparoscopic Partial Gastrectomy with 3D Printed Cannulas in Feline Cadaver Specimens	2021	Buote N.J. and Porter I.	wrong study design
Liver resection for intrahepatic cholangiocarcinoma-single-center experience with 286 patients undergoing surgical exploration over a thirteen year period	2021	Lang H. and Baumgart J. and Heinrich S. and Huber T. and Heuft L.-K. and Margies R. and Mittler J. and Hahn F. and Gerber T.S. and Foerster F. and Weinmann A. and Marquardt J.U. and Kloeckner R. and Straub B.K. and Bartsch F.	no bioprinting
Liver tissue engineering: From implantable tissue to whole organ engineering	2018	Mazza G. and Al-Akkad W. and Rombouts K. and Pinzani M.	wrong publication type
Liver-specific 3D sectioning molds for correlating in vivo CT and MRI with tumor histopathology in woodchucks (Marmota monax)	2020	Mikhail A.S. and Mauda-Havakuk M. and Partanen A. and Karanian J.W. and Pritchard W.F. and Wood B.J.	wrong study design
Local Doxorubicin Delivery via 3D-Printed Porous Scaffolds Reduces Systemic Cytotoxicity and Breast Cancer Recurrence in Mice	2020	Dang H.P. and Shafiee A. and Lahr C.A. and Dargaville T.R. and Tran P.A.	scaffold
Locally-applied 5-fluorouracil-loaded slow-release patch prevents pancreatic cancer growth in an orthotopic mouse model	2017	Shim I.K. and Yi H.-J. and Yi H.-G. and Lee C.M. and Lee Y.N. and Choi Y.-J. and Jeong S.-Y. and Jun E. and Hoffman R.M. and Cho D.-W. and Kim S.C.	scaffold
Long-term performance of implanted bioprinted human liver tissue in a mouse model of human alpha-1 antitrypsin deficiency	2017	Joshi V.; Cool J.; Polovina A.; David E.; Shepherd B.	full-text articles not available
Magnetically controllable 3D microtissues based on magnetic microcryogels.	2014	Liu, Wei and Li, Yaqian and Feng, Siyu and Ning, Jia and Wang, Jingyu and Gou, Maling and Chen, Huijun and Xu, Feng and Du, Yanan	wrong study design
Mammalian cell cultures on micropatterned surfaces of weak-acid, polyelectrolyte hyperbranched thin films on gold	2001	Amirpour M.L. and Ghosh P. and Lackowski W.M. and Crooks R.M. and Pishko M.V.	wrong study design
Mapping drug dose distribution on CT images following transarterial chemoembolization with radiopaque drug-eluting beads in a rabbit tumor model	2018	Mikhail A.S. and Pritchard W.F. and Negussie A.H. and Krishnasamy V.P. and Amchin D.B. and Thompson J.G. and Wakim P.G. and Woods D. and Bakhutashvili I. and Esparza-Trujillo J.A. and Karanian J.W. and Willis S.L. and Lewis A.L. and Levy E.B. and Wood B.J.	wrong study design
Material design of soft biological tissue replicas using viscoelastic micromechanical modelling	2022	Estermann S.-J. and Pahr D.H. and Reisinger A.	wrong study design
Mechanical Mapping of Bioprinted Hydrogel Models by Brillouin Microscopy	2021	Mahmodi, H. and Utama, R. and Piloni, A. and Kabakova, I.	wrong study design
Microtissue Geometry and Cell-Generated Forces Drive Patterning of Liver Progenitor Cell Differentiation in 3D	2021	Berg I.C. and Mohagheghian E. and Habing K. and Wang N. and Underhill G.H.	no bioprinting
Modeling compound-induced hepatic fibrosis in vitro using three-dimensional liver tissue constructs	2017	Norona L.M.; Nguyen D.G.; Mosedale M.W.; Gerber D.A.; Presnell S.C.; Watkins P.B.	full-text articles not available
Modeling Liver Biology and the Tissue Response to Injury in Bioprinted Human Liver Tissues	2018	Retting K. and Carter D. and Crogan-Grundy C. and Khatiwala C. and Norona L. and Paffenroth E. and Hanumegowda U. and Chen A. and Hazelwood L. and Lehman-Mckeeman L. and Presnell S.	wrong publication type
Modeling NAFLD using 3D bioprinted human liver tissue	2017	Chen A.E. and Carter D.C. and Nguyen D.G. and Presnell S.C.	wrong publication type
Modeling the printability of photocuring and strength adjustable hydrogel bioink during projection-based 3D bioprinting	2021	Sun Y. and Yu K. and Nie J. and Sun M. and Fu J. and Wang H. and He Y.	wrong publication type
Multi-material 3D printing of programmable and stretchable oromucosal patches for delivery of saquinavir	2021	He S. and Radeke C. and Jacobsen J. and Lind J.U. and Mu H.	no bioprinting
Multimodal anthropomorphic abdomen phantom with real-time breathing motion for IGRT	2021	Stengl C. and Weidner A. and Dinkel F. and Dorsch S. and Runz A. and Echner G.	no bioprinting
Multimodal Mapping for Uro-Oncology Robotic Surgery: Fusing Rapid Evaporative Ionisation Mass Spectrometry (REIMS) with freehand 3D Ultrasound Imaging in a Robust Tracking Framework	2021	Mayer E. and Pratt P. and Manoli E. and Adebesin A. and Paizs P. and Kinross J. and Vale J. and Takats Z. and Darzi A.	wrong study design
Multiscale Computational Fluid Dynamics Modeling for Personalized Liver Cancer Radioembolization Dosimetry	2021	Taebi A. and Vu C.T. and Roncali E.	no bioprinting
Multivascular networks and functional intravascular topologies within biocompatible hydrogels	2019	Grigoryan B. and Paulsen S.J. and Corbett D.C. and Sazer D.W. and Fortin C.L. and Zaita A.J. and Greenfield P.T. and Calafat N.J. and Gounley J.P. and Ta A.H. and Johansson F. and Randles A. and Rosenkrantz J.E. and Louis-Rosenberg J.D. and Galie P.A. and Stevens K.R. and Miller J.S.	no bioprinting
Novel cell culture 3D model for HBV/HIV co-infection and antiviral evaluation	2020	Bassit L. and Gavegnano C. and Verma K. and Kleinbard R. and Kohler J. and Mead J. and Schinazi R.F.	wrong publication type
Novel design of honeybee-inspired needles for percutaneous procedure	2018	Sahlabadi M. and Hutapea P.	no bioprinting
Novel ex vivo model for hands-on training and teaching in EUS-guided biliary drainage: Creation of Mumbai EUS-stereolithography/3D printing bile duct prototype (with videos)	2014	Dhir V. and Itoi T. and Fockens P. and Perez-Miranda M. and Khashab M. and Seo D.W. and Yang A.M. and Yu Lawrence H.K. and Maydeo A.	wrong publication type
Numerical investigation of dynamic microorgan devices as drug screening platforms. Part I: Macroscale modeling approach & validation	2016	Tourlomousis F. and Chang R.C.	no liver cells included
Numerical investigation of dynamic microorgan devices as drug screening platforms. Part II: Microscale modeling approach and validation	2016	Tourlomousis F. and Chang R.C.	wrong study design
One-step fabrication of an organ-on-a-chip with spatial heterogeneity using a 3D bioprinting technology	2016	Lee H. and Cho D.-W.	wrong study design
Open channel droplet-based microfluidics	2019	Berry, S. B. and Lee, J. J. and Berthier, J. and Berthier, E. and Theberge, A.	wrong study design
Open-Porous Hydroxyapatite Scaffolds for Three-Dimensional Culture of Human Adult Liver Cells.	2016	Finoli, Anthony and Schmelzer, Eva and Over, Patrick and Nettleship, Ian and Gerlach, Joerg C	scaffold
Optically induced dielectropheresis sorting with automated medium exchange in an integrated optofluidic device resulting in higher cell viability.	2014	Lee, Gwo-Bin and Wu, Huan-Chun and Yang, Po-Fu and Mai, John D	no bioprinting
Organ-specific spect activity calibration using 3d printed phantoms for molecular radiotherapy dosimetry	2016	Robinson A.P. and Tipping J. and Cullen D.M. and Hamilton D. and Brown R. and Flynn A. and Oldfield C. and Page E. and Price E. and Smith A. and Snee R.	no liver cells included
Organ-specific toxicity screening in magnetically 3D bioprinted spheroids	2015	Tseng H. and Gage J. and Haisler W. and Desai P. and Souza G.	wrong publication type
Osteogenic magnesium incorporated into PLGA/TCP porous scaffold by 3D printing for repairing challenging bone defect	2019	Lai Y. and Li Y. and Cao H. and Long J. and Wang X. and Li L. and Li C. and Jia Q. and Teng B. and Tang T. and Peng J. and Eglin D. and Alini M. and Grijpma D.W. and Richards G. and Qin L.	scaffold
Pairing 3D-Printing with Nanotechnology to Manage Metabolic Syndrome	2022	El-Say K.M. and Felimban R.I. and Tayeb H.H. and Chaudhary A.G. and Omar A.M. and Rizg W.Y. and Alnadwi F.H. and Abd-Allah F.I. and Ahmed T.A.	wrong study design
Patient-centered oncosurgical planning with cancer models in subspecialty education	2021	Guler E. and Ozer M.A. and Bati A.H. and Govsa F. and Erozkan K. and Vatansever S. and Ersin M.S. and Elmas N.Z.	no bioprinting
Patient-specific 3D printed model of biliary ducts with congenital cyst	2019	Allan A. and Kealley C. and Squelch A. and Wong Y.H. and Yeong C.H. and Sun Z.	no liver cells included
Patient-specific three-dimensional printing for pre-surgical planning in hepatocellular carcinoma treatment	2017	Perica E. and Sun Z.	no liver cells included
Personalized 3D-Printed Transparent Liver Model Using the Hepatobiliary Phase MRI: Usefulness in the Lesion-by-Lesion Imaging-Pathologic Matching of Focal Liver Lesions - Preliminary Results	2019	Joo I. and Kim J.H. and Park S.J. and Lee K. and Yi N.-J. and Han J.K.	wrong study design
Phantom and clinical evaluation of the effect of full Monte Carlo collimator modelling in post-SIRT yttrium-90 Bremsstrahlung SPECT imaging	2018	Porter C.A. and Bradley K.M. and Hippelainen E.T. and Walker M.D. and McGowan D.R.	no liver cells included
Photopatterning of hydrogel scaffolds coupled to filter materials using stereolithography for perfused 3D culture of hepatocytes	2015	Neiman J.A.S. and Raman R. and Chan V. and Rhoads M.G. and Raredon M.S.B. and Velazquez J.J. and Dyer R.L. and Bashir R. and Hammond P.T. and Griffith L.G.	scaffold
Piezoelectric Ultrasonic Biological Microdissection Device Based on a Novel Flexure Mechanism for Suppressing Vibration.	2021	Huang, Haibo and Pan, Yifan and Pang, Yan and Shen, Hao and Gao, Xiwei and Zhu, Yichen and Chen, Liguo and Sun, Lining	no bioprinting
PILLAR AND PERFUSION PLATE PLATFORMS FOR ROBUST HUMAN ORGANOID CULTURE AND ANALYSIS	2022	Lee M.-Y. and Kang S.-Y. and Lee S. and Shrestha S. and Acharya P. and Joshi P.	wrong publication type
PLAFOKON: a new concept for a patient-individual and intervention-specific flexible surgical platform	2021	Bernhard L. and Krumpholz R. and Krieger Y. and Czempiel T. and Meining A. and Navab N. and Luth T. and Wilhelm D.	no liver cells included
Plasma-Based Bioinks for Extrusion Bioprinting of Advanced Dressings.	2021	Del Amo, Cristina and Perez-Valle, Arantza and Perez-Garrastachu, Miguel and Jauregui, Ines and Andollo, Noelia and Arluzea, Jon and Guerrero, Pedro and de la Caba, Koro and Andia, Isabel	no liver cells included
Poly(vinyl alcohol)-methacrylate with CRGD peptide: A photocurable biocompatible hydrogel	2022	Goldvaser M. and Epstein E. and Rosen O. and Jayson A. and Natan N. and Ben-Shalom T. and Saphier S. and Katalan S. and Shoseyov O.	scaffold
PolyJet 3D Printing of Tissue Mimicking Materials: An Investigation of Characteristic Properties of 3D Printed Synthetic Tissue	2020	Lee, V. and Severseike, L. and Bakken, C. and Bermel, E. and Bhatia, V.	no liver cells included
Preclinical models of idiosyncratic drug-induced liver injury (iDILI): Moving towards prediction	2021	Segovia-Zafra A. and Di Zeo-Sanchez D.E. and Lopez-Gomez C. and Perez-Valdes Z. and Garcia-Fuentes E. and Andrade R.J. and Lucena M.I. and Villanueva-Paz M.	wrong publication type
Predictors of Macrovascular Invasion and Extrahepatic Metastasis in Treatment Naive Hepatocellular Carcinoma: When Is [18F] FDG PET/CT Relevant?	2021	Chandra K.B. and Singhal A.	wrong study design
Preoperative simulation surgery by a 3D printed model and a VR simulator in liver surgery	2017	Seyama Y. and Kanomata H. and Kudo H. and Umekita N.	no bioprinting
Proceedings of the 33rd Virtual Conference of the European Association of Veterinary Anatomists	2022	Anonymous.	wrong publication type
Producing three-dimensional printed models of the hepatobiliary system from computed tomography imaging data	2021	Smillie R.W. and Williams M.A. and Richard M. and Cosker T.	no bioprinting
Protein-releasing polymeric scaffolds induce fibrochondrocytic differentiation of endogenous cells for knee meniscus regeneration in sheep	2014	Lee C.H. and Rodeo S.A. and Fortier L.A. and Lu C. and Erisken C. and Mao J.J.	scaffold
Pulmonary and systemic toxicity in rats following inhalation exposure of 3-D printer emissions from acrylonitrile butadiene styrene (ABS) filament	2020	Farcas M.T. and McKinney W. and Qi C. and Mandler K.W. and Battelli L. and Friend S.A. and Stefaniak A.B. and Jackson M. and Orandle M. and Winn A. and Kashon M. and LeBouf R.F. and Russ K.A. and Hammond D.R. and Burns D. and Ranpara A. and Thomas T.A. and Matheson J. and Qian Y.	wrong study design
Quantification of hepatic vascular and parenchymal regeneration in mice	2016	Xie C. and Schwen L.O. and Wei W. and Schenk A. and Zafarnia S. and Gremse F. and Dahmen U.	no bioprinting
Quantifying tactile properties of liver tissue, silicone elastomers, and a 3D printed polymer for manufacturing realistic organ models	2020	Estermann S.-J. and Pahr D.H. and Reisinger A.	no liver cells included
Quantitative imaging using customised 3D printed phantoms	2022	Johnson J. and Adamson K. and Bunton C. and Heyse S.	no liver cells included
Quantitative mass spectrometry imaging of drugs and metabolites: a multiplatform comparison	2021	Lamont L. and Hadavi D. and Viehmann B. and Flinders B. and Heeren R.M.A. and Vreeken R.J. and Porta Siegel T.	no bioprinting
Quantitative MRCP Imaging: Accuracy, Repeatability, Reproducibility, and Cohort-Derived Normative Ranges	2020	Goldfinger M.H. and Ridgway G.R. and Ferreira C. and Langford C.R. and Cheng L. and Kazimianec A. and Borghetto A. and Wright T.G. and Woodward G. and Hassanali N. and Nicholls R.C. and Simpson H. and Waddell T. and Vikal S. and Mavar M. and Rymell S. and Wigley I. and Jacobs J. and Kelly M. and Banerjee R. and Brady J.M.	no bioprinting
Radiomics Based on Contrast-Enhanced MRI in Differentiation Between Fat-Poor Angiomyolipoma and Hepatocellular Carcinoma in Noncirrhotic Liver: A Multicenter Analysis	2021	Zhao X. and Zhou Y. and Zhang Y. and Han L. and Mao L. and Yu Y. and Li X. and Zeng M. and Wang M. and Liu Z.	no bioprinting
Rapid 3D bioprinting of blood vessel network and microphysiological systems	2017	Chen S. and Zhu W. and Ma X.	scaffold
Rapid needle biopsy assessment at point of care to advance personalized cancer therapy	2020	Cooper D.J. and Fauver M.E. and Dintzis S.M. and Seibel E.J.	no liver cells included
Realistic 4D MRI abdominal phantom for the evaluation and comparison of acquisition and reconstruction techniques	2019	Lo W.-C. and Chen Y. and Jiang Y. and Hamilton J. and Grimm R. and Griswold M. and Gulani V. and Seiberlich N.	no liver cells included
Real-time monitoring of Metridia luciferase release from cells upon interaction with model toxic substances by a fully automatic flow setup - A proof of concept	2022	Aguinaga Martinez M.V. and Jozicova N. and Dusek J. and Horstkotte B. and Pavek P. and Miro M. and Sklenarova H.	no liver cells included
Reduced Complications after Arterial Reconnection in a Rat Model of Orthotopic Liver Transplantation	2020	Chen X.-C. and Sekhon M. and Ma X.-Z. and Manuel J. and Chung S. and He E. and Bartczak A. and Fischer S. and Thoeni C. and Oldani G. and Perciani C.T. and MacParland S. and McGilvray I.	wrong study design
REPLACEMENT OF MATRIGEL BY HUMAN PLACENTA ECM FOR BIOPRINTING APPLICATIONS	2022	Berg J. and Rohrs V. and Hackethal J. and Kurreck J.	wrong publication type
Reproducibility of liver iron concentration estimates in MRI through R2* measurement determined by least-squares curve fitting	2020	Headley A.M. and Grice J.V. and Pickens D.R.	no bioprinting
REPRODUCIBLE TISSUE-SPECIFIC BIOINKS BASED ON DECELLULARIZED EXTRACELLULAR MATRIX: MIMICKING THE NATIVE MICROENVIRONMENT TO MODULATE CELL BEHAVIOR	2022	Liguori T.T.A. and De Souza R.F.B. and De Souza F.C.B. and Longo L.O.P. and Moretto E.G. and Liguori G.R.	wrong publication type
RESPIRO: THE WASTE ANESTHETIC SCAVENGING DEVICE	2022	Hess C. and Karp A. and Jameson C. and Printmaking M.F.A. and Kiani D.	no bioprinting
Role of surgeon intuition and computer-aided design in Fontan optimization: A computational fluid dynamics simulation study	2020	Loke Y.-H. and Kim B. and Mass P. and Opfermann J.D. and Hibino N. and Krieger A. and Olivieri L.	wrong study design
Routine clinical application of virtual reality in abdominal surgery	2017	Sampogna G.; Pugliese R.; Elli M.; Vanzulli A.; Forgione A.	no bioprinting
S2.4 - Biofabrication of liver constructs for drug toxicity studies	2020	Schneeberger K. and Bouwmeester M. and Levato R. and Kramer N. and Malda J. and Spee B.	wrong publication type
Scaffold-free 3D-bioprinting (3DBP) of genetically-engineered pig cells	2017	Li P. and Smith L.J. and Butler J.R. and Irwin S.T. and Kubal C.A. and Fridell J.A. and Ekser B.	wrong publication type
Scaffold-free 3D-bioprinting (3DBP) of the liver and its continuous perfusion with the bioreactor	2018	Li P. and Smith L.J. and Vega C. and Ekser B.	wrong publication type
Scaffold-free 3D-bioprinting of human extrahepatic bile duct	2019	Saglam K. and Zhang W. and Smith L.J. and Isidan A. and Chen A.M. and Naqvi R.A. and Gramelspacher E. and Li P. and Ekser B.	wrong publication type
Seeing Both the Forest and the Trees: Where Does 3-Dimensional Printing Fit in Pediatric Living Donor Liver Transplantation?	2019	Mazariegos G.V. and Humar A.	wrong publication type
Selective and Improved Photoannealing of Microporous Annealed Particle (MAP) Scaffolds	2020	Pfaff, B. N. and Pruett, L. J. and Cornell, N. J. and De Rutte, J. and Dicarlo, D. and Highley, C. and Griffin, D. R.	scaffold
Shear stress alterations in the celiac trunk of patients with a continuous-flow left ventricular assist device as shown by in-silico and in-vitro flow analyses	2017	Scardulla F. and Pasta S. and D'Acquisto L. and Sciacca S. and Agnese V. and Vergara C. and Quarteroni A. and Clemenza F. and Bellavia D. and Pilato M.	no bioprinting
Simulation and navigation of living donor hepatectomy using a unique three-dimensional printed liver model with soft and transparent parenchyma	2020	Kuroda S. and Kihara T. and Akita Y. and Kobayashi T. and Nikawa H. and Ohdan H.	wrong study design
Soft Liver Phantom with a Hollow Biliary System	2021	Tan X. and Li D. and Jeong M. and Yu T. and Ma Z. and Afat S. and Grund K.-E. and Qiu T.	no bioprinting
SPARC: Acute Glucose Regulation Recordings from the Rat Vagus Nerve Using Carbon Fiber Microelectrode Arrays	2020	Jiman A.A. and Ratze D.C. and Welle E.J. and Patel P.R. and Bottorff E.C. and Richie J.M. and Seymour J.P. and Chestek C.A. and Bruns T.M.	no liver cells included
Splenic stiffness measurement using the ultrasound-fusion method	2019	Hirooka M. and Koizumi Y. and Tanaka T. and Sunago K. and Yukimoto A. and Imai Y. and Watanabe T. and Yoshida O. and Abe M. and Hiasa Y.	no bioprinting
Status and future of 3D cell culture in toxicity testing	2018	Otieno M.A. and Gan J. and Proctor W.	wrong publication type
Study on 3D bioprinted liver structure implanted in the fibrosis liver of rabbits	2019	Tang L. and Luo T. and Yang Y. and Yang G. and Xu Y. and Zhang W.	none English publications
Study on 3D bioprinting of liver tissues based on coaxial flow technique	2018	Du X. and Xu M. and Wang L. and Zhou Y.	none English publications
Subtractive manufacturing with swelling induced stochastic folding of sacrificial materials for fabricating complex perfusable tissues in multi-well plates	2022	Rajasekar S. and Lin D.S.Y. and Zhang F. and Sotra A. and Boshart A. and Clotet-Freixas S. and Liu A. and Hirota J.A. and Ogawa S. and Konvalinka A. and Zhang B.	wrong study design
Successful maintenance of direct converted hepatocyte-like cells by 3D bio printing	2017	Woo J. and Choi D.	wrong publication type
SURFACE GELATIN-COATING ON 3D PRINTED PLA SCAFFOLD FOR LIVER TISSUE ENGINEERING	2022	Mirdamadi E.S. and Khosrowpour Z. and Gholipourmalekabadi M. and Solati-Hashjin M.	scaffold
Surgical bio-texture modeling: New 3D printing techniques using MDCT deliver tangible surgery training for liver transplantation and cancer resection	2014	Sugimoto M.	no bioprinting
Surgical planning with patient-specific three-dimensional printed pancreaticobiliary disease models - Cross-sectional study	2020	Bati A.H. and Guler E. and Ozer M.A. and Govsa F. and Erozkan K. and Vatansever S. and Ersin M.S. and Elmas Z.N. and Harman M.	no liver cells included
Survival and function of hepatocytes on a novel three-dimensional synthetic biodegradable polymer scaffold with an intrinsic network of channels	1998	Kim S.S. and Utsunomiya H. and Koski J.A. and Wu B.M. and Cima M.J. and Sohn J. and Mukai K. and Griffith L.G. and Vacanti J.P.	no bioprinting
Teams successfully 3D print vascularized liver tissue to win NASA's vascular tissue challenge	2021	Han J.J.	wrong publication type
Teburu-Open source 3D printable bioreactor for tissue slices as dynamic three-dimensional cell culture models	2019	Daneshgar A. and Tang P. and Remde C. and Lommel M. and Moosburner S. and Kertzscher U. and Klein O. and Weinhart M. and Pratschke J. and Sauer I.M. and Hillebrandt K.H.	no bioprinting
Technical development of a new semi-spherical radiofrequency bipolar device (RONJA): Ex vivo and in vivo study	2015	Vavra P. and Penhaker M. and Jurcikova J. and Skrobankova M. and Palecek J. and Crha M. and Delongova P. and Habib N. and Ihnat P. and Zonca P.	no bioprinting
The 3D printing liver model contributes navigation of anatomical hepatic resection	2017	Kuroda S. and Kobayashi T. and Ishiyama K. and Ohira M. and Tahara H. and Shimizu S. and Ohdan H.	wrong study design
The application of 3D-printing technology in pelvic bone tumor surgery	2021	Park J.W. and Kang H.G. and Kim J.H. and Kim H.-S.	no liver cells included
The Application of a Three-Dimensional Printed Product to Fill the Space After Organ Removal	2017	Weng J.-Y. and Wang C.-C. and Chen P.-J. and Lim S.-W. and Kuo J.-R.	no bioprinting
The application of the liver 3d printing of a medical image three-dimensional visualization system in complex liver resection	2016	Fang C.-H.	wrong study design
The construction of three-dimensional visualization platform and its application in diagnosis and treatment for hilar cholangiocarcinoma	2016	Zeng N. and Fang C.H. and Fan Y.F. and Yang J. and Xiang N. and Zhu W. and Liu J. and Cai W. and Mo Z.K.	none English publications
The development of the first 3d-printed steerable bipolar grasper for minimally invasive surgery	2018	Sakes A. and Breedveld P.	no bioprinting
The Discriminative Power and Stability of Radiomics Features With Computed Tomography Variations Task-Based Analysis in an Anthropomorphic 3D-Printed CT Phantom	2021	Jimenez-Del-Toro O. and Aberle C. and Bach M. and Schaer R. and Obmann M.M. and Flouris K. and Konukoglu E. and Stieltjes B. and Muller H. and Depeursinge A.	no liver cells included
The effectiveness of surgical support systems for pediatric malignancy	2017	Souzaki R. and Kinoshita Y. and Kawakubo N. and Obata S. and Koga Y. and Kohashi K. and Takemoto J. and Oda Y. and Ohga S. and Hashizume M. and Taguchi T.	no bioprinting
The effects of real-time image navigation in operative liver surgery: Discussion of different approaches	2011	Schwaiger J. and Markert M. and Shevchenko M. and Lueth T.C.	no bioprinting
The establishment and value of three-dimensional visualization (MI-3DVS) diagnosis platform in the treatment of hepatolithiasis	2016	Fang C.-H.	wrong study design
The feasibility of medial segment graft in pediatric liver transplantation revisited by three-dimensional printing	2021	Chen C.-Y. and Yeh Y.-T. and Liu C. and Lee R.-C. and Huang S.-S. and Loong C.-C.	wrong study design
The immunological response in the tumor microenvironment to subtotal cryoablation of woodchuck hepatocellular carcinoma	2020	Mauda-Havakuk M. and Hawken N. and Owen J. and Mikhail A.S. and Franco O. and Esparza-Trujillo J. and Lewis A. and Pritchard W.F. and Karanian J. and Wood B.J.	wrong study design
The impact of phantom design and material-dependence on repeatability and reproducibility of CT-based radiomics features	2022	Li Y. and Reyhan M. and Wang X. and Zhou J. and Zhang Y. and Yue N.J. and Nie K.	no liver cells included
The impact of using three-dimensional printed liver models for patient education	2018	Yang T. and Tan T. and Yang J. and Pan J. and Hu C. and Li J. and Zou Y.	no bioprinting
The personalized remote radiation tracking (PRRT) vest: experimental results	2021	Miyaokai R. and Piercei L. and Harrisoni R. and DeWitti D. and Hauck L. and Vesselle H.	no liver cells included
The power of three-dimensional printing technology in functional restoration of rare maxillomandibular deformity due to genetic disorder: a case report	2021	Oren D. and Dror A.A. and Bramnik T. and Sela E. and Granot I. and Srouji S.	no liver cells included
The Safety and Feasibility of Three-Dimensional Visualization Technology Assisted Right Posterior Lobe Allied with Part of v and VIII Sectionectomy for Right Hepatic Malignancy Therapy	2018	Hu M. and Hu H. and Cai W. and Mo Z. and Xiang N. and Yang J. and Fang C.	no bioprinting
The therapeutic value of 3D printing template assisted 125I seed implantation in the treatment of liver malignant tumor	2017	Ning W. and Ying Y. and Tao H.	wrong study design
The Use of a 3D Printing Model in Planning a Donor Hepatectomy for Living Donor Liver Transplantation: First in India	2021	Raichurkar K.K. and Lochan R. and Jacob M. and Asthana S.	no liver cells included
The Use of Three-Dimensional Printing Model in the Training of Choledochoscopy Techniques	2018	Li A. and Tang R. and Rong Z. and Zeng J. and Xiang C. and Yu L. and Zhao W. and Dong J.	wrong publication type
THE X-SERIES: AN ECM BASED BIOINKS FOR PRINTING COMPLEX INVITRO TISSUE MODELS	2022	Jaiswal H. and Kuzmenko V. and Blell J. and Pernevik E. and Redwan I.N.	wrong publication type
Therapeutic response assessment using 3D ultrasound for hepatic metastasis from colorectal cancer: Application of a personalized, 3D-printed tumor model using CT images	2017	Choi Y.R. and Kim J.H. and Park S.J. and Hur B.Y. and Han J.K.	no liver cells included
Therapeutic value of 3-D printing template-assisted125I-seed implantation in the treatment of malignant liver tumors	2017	Han T. and Yang X. and Xu Y. and Zheng Z. and Yan Y. and Wang N.	no bioprinting
There Is a Great Future in Plastics: Personalized Approach to the Management of Hilar Cholangiocarcinoma Using a 3-D-Printed Liver Model	2020	Larghi Laureiro Z. and Novelli S. and Lai Q. and Mennini G. and D'andrea V. and Gaudenzi P. and Marinozzi F. and Engelmann C. and Mookarje R. and Raptis D. and Rossi M. and Jalan R.	no liver cells included
Three-Dimensional (3D) Printed Microneedles for Microencapsulated Cell Extrusion.	2018	Farias, Chantell and Lyman, Roman and Hemingway, Cecilia and Chau, Huong and Mahacek, Anne and Bouzos, Evangelia and Mobed-Miremadi, Maryam	no liver cells included
Three-Dimensional (3D) Printed Silver Nanoparticles/Alginate/Nanocrystalline Cellulose Hydrogels: Study of the Antimicrobial and Cytotoxicity Efficacy.	2020	Bergonzi, Carlo and Remaggi, Giulia and Graiff, Claudia and Bergamonti, Laura and Potenza, Marianna and Ossiprandi, Maria Cristina and Zanotti, Ilaria and Bernini, Franco and Bettini, Ruggero and Elviri, Lisa	scaffold
Three-dimensional bioprintable liver models for in vitro toxicity studies using RASTRUM	2020	Yee C.; Romero G.; Main N.; Engel M.; Shackel N.	full-text articles not available
Three-dimensional bioprinted liver tissue for transplantation: hope or hype?.	2020	Xie, Feihu and Xiao, Yao and Chen, Minshan	wrong publication type
Threedimensional cell culture of rat hepatocytes in submicroliter hydrogel wells	2015	Paliwal V. and Clough J. and Kumpati J.	wrong study design
Three-Dimensional Cell Sheet Construction Method with a Polyester Micromesh Sheet	2020	Hori T. and Kurosawa O. and Ishihara K. and Mizuta T. and Iwata H.	scaffold
Three-dimensional coculture provides an improved in vitro model for papillary renal cell carcinoma	2021	Rosette K.A. and Lander S.M. and VanOpstall C. and Looyenga B.D.	wrong study design
Three-dimensional fabrication of thick and densely populated soft constructs with complex and actively perfused channel network	2018	Pimentel C. R. and Ko S.K. and Caviglia C. and Wolff A. and Emneus J. and Keller S.S. and Dufva M.	wrong study design
Three-dimensional liver model based on preoperative CT images as a tool to assist in surgical planning for hepatoblastoma in a child	2015	Souzaki R. and Kinoshita Y. and Ieiri S. and Hayashida M. and Koga Y. and Shirabe K. and Hara T. and Maehara Y. and Hashizume M. and Taguchi T.	no bioprinting
Three-dimensional print of a liver for preoperative planning in living donor liver transplantation	2013	Zein N.N. and Hanouneh I.A. and Bishop P.D. and Samaan M. and Eghtesad B. and Quintini C. and Miller C. and Yerian L. and Klatte R.	no bioprinting
Three-dimensional printed 5-fluorouracil /UHMWPE scaffolds for the treatment of breast cancer	2021	Fan L. and Mei Y. and Gao C. and Zhu P.	scaffold
Three-Dimensional Printed Cell Culture Model Based on Spherical Colloidal Lignin Particles and Cellulose Nanofibril-Alginate Hydrogel	2020	Zhang X. and Morits M. and Jonkergouw C. and Ora A. and Valle-Delgado J.J. and Farooq M. and Ajdary R. and Huan S. and Linder M. and Rojas O. and Sipponen M.H. and Osterberg M.	scaffold
Three-dimensional printing and biotexture modeling for preoperative simulation in living donor liver transplantation for small infants	2016	Soejima Y. and Taguchi T. and Sugimoto M. and Hayashida M. and Yoshizumi T. and Ikegami T. and Uchiyama H. and Shirabe K. and Maehara Y.	no bioprinting
Three-Dimensional Printing Facilitates Successful Endovascular Closure of a Type II Abernethy Malformation Using an Amplatzer Atrial Septal Occluder Device	2017	Chick J.F.B. and Reddy S.N. and Yu A.C. and Kelil T. and Srinivasa R.N. and Cooper K.J. and Saad W.E.	no liver cells included
Three-Dimensional Printing in Pediatric Living Donor Liver Transplantation Planning	2021	Cussa D. and Borbon C. and Novaresio A. and Catalano S. and Ramieri G. and Tandoi F. and Romagnoli R.	no liver cells included
Three-dimensional printing model of liver for operative simulation in perihilar cholangiocarcinoma	2014	Takagi K. and Nanashima A. and Abo T. and Araf J. and Matsuo N. and Fukuda T. and Nagayasu T.	no bioprinting
Three-dimensional printing of biliary anatomy for preoperative planning	2018	Durwas K. and Kutsenko O. and Chappell M. and Badar Z. and Ogden K. and Karmel M.	no liver cells included
Three-Dimensional Printing of Hydrogel Scaffolds with Hierarchical Structure for Scalable Stem Cell Culture	2020	Feng L. and Liang S. and Zhou Y. and Luo Y. and Chen R. and Huang Y. and Chen Y. and Xu M. and Yao R.	scaffold
Three-dimensional printing of liver tumors using CT data: proof of concept morphological study	2018	Streba C.T. and Popescu S. and Pirici D. and Gheonea I.A. and Vladaia M. and Ungureanu B.S. and Gheonea D.I. and Tenea-Cojan T.S.	no bioprinting
Three-dimensional printing with biotexture modeling assisted donor left hepatectomy	2018	Asthana S. and Lochan R. and Jacob M. and Medappil N. and Reddy J. and Saif R. and Raja K. and Panackel C. and Sakpal M. and Ganjoo N.	no liver cells included
Three-dimensional visualization of arsenic stimulated mouse liver sinusoidal by FIB-SEM approach	2016	Li W. and Ding W. and Ji G. and Wang L. and Zhang J. and Sun F.	wrong publication type
Three-Dimensional-Printed Liver Model Helps Learners Identify Hepatic Subsegments: A Randomized-Controlled Cross-Over Trial	2020	Chedid V.G. and Kamath A.A. and M Knudsen J. and Frimannsdottir K. and Yost K.J. and R Geske J. and Morris J.M. and Taner T. and Matsumoto J.M. and Kamath P.S.	wrong study design
Time stability of delta-radiomics features and the impact on patient analysis in longitudinal CT images	2019	Plautz T.E. and Zheng C. and Noid G. and Li X.A.	no liver cells included
Tissue engineering to better understand senescence: Organotypics come of age	2020	Milligan D.A. and Tyler E.J. and Bishop C.L.	wrong publication type
Tissue-mimicking thermochromic rib phantom for characterization of intercostal HIFU sonications and beam-shaping methods	2016	Farr N. and Kothapalli S.V.V.N. and Eranki A. and Negussie A. and Wilson E. and Seifabadi R. and Kim P. and Chen H. and Wood B. and Partanen A.	no liver cells included
Tomographic 99mTc radioactivity quantification in three-dimensional printed polymeric phantoms with bioinspired geometries	2020	Ramirez-Nava G.J. and Santos-Cuevas C.L. and Chairez-Oria I. and Rioja-Guerrero E. and Oroz-Duarte J.	no bioprinting
Toward Biomimetic Scaffolds for Tissue Engineering: 3D Printing Techniques in Regenerative Medicine.	2020	Chung, Justin J and Im, Heejung and Kim, Soo Hyun and Park, Jong Woong and Jung, Youngmee	wrong publication type
Toward the Design of Personalized Continuum Surgical Robots	2018	Morimoto T.K. and Greer J.D. and Hawkes E.W. and Hsieh M.H. and Okamura A.M.	wrong publication type
Towards a microwave imaging system for continuous monitoring of liver tumor ablation: Design and in silico validation of an experimental setup	2021	Wang M. and Scapaticci R. and Cavagnaro M. and Crocco L.	no bioprinting
Toxicology studies of primycin-sulphate using a three-dimensional (3D) in vitro human liver aggregate model	2017	Penzes A. and Mahmud Abdelwahab E.M. and Rapp J. and Peteri Z.A. and Bovari-Biri J. and Fekete C. and Miskei G. and Kvell K. and Pongracz J.E.	no bioprinting
Transarterial drug delivery for liver cancer: numerical simulations and experimental validation of particle distribution in patient-specific livers	2021	Bomberna T. and Koudehi G.A. and Claerebout C. and Verslype C. and Maleux G. and Debbaut C.	wrong study design
Transcatheter closure of a sinus venosus atrial septal defect using 3D printing and image fusion guidance	2018	Thakkar A.N. and Chinnadurai P. and Breinholt J.P. and Lin C.H.	no bioprinting
Transcriptome-Guided Design of Physiological Multilineage Liver Organoids	2021	Zhu S. and Kubota N. and Hoshida Y.	wrong publication type
Transient inter-cellular polymeric linker	2007	Ong S.-M. and He L. and Thuy Linh N.T. and Tee Y.-H. and Arooz T. and Tang G. and Tan C.-H. and Yu H.	wrong study design
Translational 3D-printed organ manufacturing of bio-elastic patient-specific organ replica for laparoscopic surgery simulation	2015	Sugimoto M.	no bioprinting
Transplantation of patient-specific bile duct bioengineered with chemically reprogrammed and microtopographically differentiated cells	2022	Buisson E.M. and Park S.-H. and Kim M. and Kang K. and Yoon S. and Lee J.E. and Kim Y.W. and Lee N.K. and Jeong M.A. and Kang B.-K. and Lee S.B. and Factor V.M. and Seo D. and Kim H. and Jeong J. and Kim H.J. and Choi D.	scaffold
Transplantation: 3D printing of the liver in living donor liver transplantation	2013	Ikegami T. and Maehara Y.	wrong study design
Transplantology: Challenges for Today	2016	Boratynska M. and Patrzalek D.	wrong publication type
Treatment of Hypohepatia After Transplantation of Liver From a Living Donor Liver by Transcatheter Embolization, Using a Simulated 3-Dimensional Printing Vascular Model	2016	Koganemaru M. and Horiuchi H. and Abe T.	wrong publication type
Two sides to every question: Attempts to activate chicken innate immunity in 2d and 3d hepatic cell cultures	2021	Sebok C. and Traj P. and Voroshazi J. and Mackei M. and Papp M. and Galfi P. and Neogrady Z. and Matis G.	no bioprinting
Understanding performance of 3D-printed sorbent in study of metabolic stability	2020	Ulenberg S. and Georgiev P. and Belka M. and Slifirski G. and Wrobel M. and Chodkowski A. and Krol M. and Herold F. and Baczek T.	no bioprinting
Understanding Spatially Complex Segmental and Branch Anatomy Using 3D Printing: Liver, Lung, Prostate, Coronary Arteries, and Circle of Willis	2016	Javan R. and Herrin D. and Tangestanipoor A.	no liver cells included
Upgrading hepatic differentiation and functions on 3d printed silk-decellularized liver hybrid scaffolds	2021	Sharma A. and Rawal P. and Tripathi D.M. and Alodiya D. and Sarin S.K. and Kaur S. and Ghosh S.	scaffold
Use of 3D bioprinted primary human hepatocytes and mesenchymal stem cells for the treatment of acute liver failure	2021	Dickman C. and Campbell S. and Tong H. and Jalili R. and Beyer S. and Mohamed T. and Wadsworth S. and Getsios S.	wrong publication type
Use of 3D printed models as a tool to obtain feedback on delivery tool design for a novel extravascular ICD implant procedure	2018	Bhatia V. and Portway B. and Pistella M. and Metcalf J. and Crozier I. and Shaw D.	no liver cells included
Use of a Three-Dimensionally Printed Model to Assist for Open Surgical Repair of Extensive Mycotic Superior Mesenteric Artery Aneurysm	2021	Osofsky R.B. and Reagor J. and Clark R. and Marek J.	wrong study design
Usefulness of the threedimensional (3D) printed liver model in hepatic surgery: A new simulation and navigation system	2014	Seyama Y. and Matsuda M. and Tani K. and Hara Y. and Morita Y. and Takanishi K. and Kurata M. and Honda G. and Umekita N.	no bioprinting
Using 3d printed smartphone-microscope adapter tool to improve donor liver biopsy evaluation	2019	Mcgee J. and Seal J. and Gallliano G. and Milani R. and Loss G. and Sonnier D. and Sarkar K.	wrong publication type
Using a decellularized splenic matrix as a 3D scaffold for hepatocyte cultivation in vitro: a preliminary trial.	2015	Zheng, Xing-Long and Xiang, Jun-Xi and Wu, Wan-Quan and Wang, Bo and Liu, Wen-Yan and Gao, Rui and Dong, Ding-Hui and Lv, Yi	scaffold
Using human pancreatic islets as a bioink for 3D bioprinting for bioengineering an artificial pancreas-preliminary report	2015	Wszola M. and Constantini M. and Berman A. and Idaszek J. and Gorski L. and Ostaszewska A. and Serwanska-wieztek M. and Perkowska-Ptasinska A. and Chmura A. and Swiezszkowski W. and Kwiatkowski A.	no liver cells included
Using virtual 3D-models in surgical planning: workflow of an immersive virtual reality application in liver surgery	2021	Boedecker C. and Huettl F. and Saalfeld P. and Paschold M. and Kneist W. and Baumgart J. and Preim B. and Hansen C. and Lang H. and Huber T.	wrong study design
Utilization of 3D bioprinted human liver tissues for the mechanistic evaluation of drug-induced liver injury	2016	Smith T.R.; Norona L.; Hardwick R.; LeCluyse E.L.; Nguyen D.G.	full-text articles not available
Validation of a voxel based MRT dosimetry software module for 3D slicer	2019	Rushforth D.P. and Jear J. and Murray I. and Flux G.	wrong publication type
Validation of novel technique in 3d printed hepatic model in hepatobiliary surgery: A pilot study 'liv3dprint'	2020	Lopez-Lopez V. and Robles R. and Garcia D. and Lopez-Conesa A. and Brusadin R. and Perez B.G. and Lang H. and Jimenez S. and Barrera M. and Cugat E. and Turrion V. and Fernandez J.M. and Cebrian J.F. and Parrilla P.	wrong publication type
Variations of right hepatic artery and usefulness of three-dimensional reconstruction and threedimensional printed model in pancreticoduodenectomy	2016	Kudo H.	no bioprinting
Vascular Endothelial Growth Factor-Releasing Microspheres Based on Poly(epsilon-Caprolactone-PEG-epsilon-Caprolactone)-b-Poly(L-Lactide) Multiblock Copolymers Incorporated in a Three-Dimensional Printed Poly(Dimethylsiloxane) Cell Macroencapsulation Device	2020	Scheiner K.C. and Coulter F. and Maas-Bakker R.F. and Ghersi G. and Nguyen T.T. and Steendam R. and Duffy G.P. and Hennink W.E. and O'Cearbhaill E.D. and Kok R.J.	no bioprinting
Virtual reality and 3D printing applications in split liver transplantation	2019	Seal J. and McGee J. and Slayden A. and Sonnier D. and Loss G. and Sarkar K.	no bioprinting
Virtual reality and 3D printing improve preoperative visualization of 3D liver reconstructions-results from a preclinical comparison of presentation modalities and user's preference	2021	Huettl F. and Saalfeld P. and Hansen C. and Preim B. and Poplawski A. and Kneist W. and Lang H. and Huber T.	no bioprinting
What Are the Immune Obstacles to Liver Xenotransplantation Which Is Promising for Patients with Hepatocellular Carcinoma?	2020	Yilmaz S. and Sahin T. and Saglam K.	wrong publication type
Wound-Microenvironment Engineering through Advanced-Dressing Bioprinting	2022	Del Amo C. and Argimiro X.F.-S. and Cascajo M. and Perez-valle A. and Madarieta I. and Olalde B. and Andia I.	no liver cells included
Reason for exclusion	number
Wrong study design	63
Wrong publication type	65
No bioprinting	139
Scaffold	43
none English publications	9
No liver cells included	103
full-text article not available	7
total	429
